# Supplementary material for: Necroptosis-related lncRNAs: Combination of bulk and single-cell sequencing reveals immune landscape alteration and a novel prognosis stratification approach in lung adenocarcinoma
Source: Front Oncol. 2022 Oct 20;12:1010976. doi: 10.3389/fonc.2022.1010976 (PMC9808398; doi:10.3389/fonc.2022.1010976)
Supplement: Supplementary Figure 1 — Evaluation of NecroLRS model. Calibration curves (A–D), DCA curves (E–H) of training, test, whole, and validation cohorts (“None”: assume no patient will die at the specific time point and offer treatment to no one; “All”: assume all patients will die at the specific time point and therefore treat everyone; “Model”: gives the expected net benefit of NecroLRS model on each patient under different threshold probability. [file DataSheet_1.zip]

Archive with 9 entries (9 files):
- Supplementary Table 1 .xlsx
- Supplementary Table 2.docx
- Supplementary Table 3.docx
- Supplementary Table 4 .xlsx
- Supplementary Table 5.xlsx
- Supplementary Figure 1.TIF
- Supplementary Figure 2.TIF
- Supplementary Figure 3.tif
- Supplementary Figure 4.TIF
