# Supplementary material for: Necroptosis-related lncRNAs: Combination of bulk and single-cell sequencing reveals immune landscape alteration and a novel prognosis stratification approach in lung adenocarcinoma
Source: Front Oncol. 2022 Oct 20;12:1010976. doi: 10.3389/fonc.2022.1010976 (PMC9808398; doi:10.3389/fonc.2022.1010976)
Supplement: Supplementary Figure 1 — Evaluation of NecroLRS model. Calibration curves (A–D), DCA curves (E–H) of training, test, whole, and validation cohorts (“None”: assume no patient will die at the specific time point and offer treatment to no one; “All”: assume all patients will die at the specific time point and therefore treat everyone; “Model”: gives the expected net benefit of NecroLRS model on each patient under different threshold probability. [file DataSheet_1.zip › Supplementary Table 4 .xlsx]

## Sheet: Supplementary_DEanalysis
Supplementary Table 4 Differential Expression Results of LncRNAs
LncRNA Symbol	logFC	AveExpr	t	P.Value	adj.P.Val	B
AC095050.1	3.1549	3.35113	35.9426	1.01397e-148	1.42017e-144	328.845
AL606469.1	4.74128	4.13364	34.5544	5.01767e-142	3.51387e-138	313.547
AC128709.3	3.02801	3.41231	31.2698	8.21184e-126	3.83383e-122	276.474
AL445307.1	2.45239	3.51065	29.9297	4.63305e-119	1.62226e-115	261.029
LINC02016	4.52365	3.96761	29.7059	6.31782e-118	1.76975e-114	258.432
AL354714.1	4.05632	3.89951	28.3256	6.85712e-111	1.60068e-107	242.331
AL355499.1	1.16419	2.87471	28.1036	9.40465e-110	1.88174e-106	239.728
AC104237.2	2.27801	3.29191	28.0149	2.68051e-109	4.69291e-106	238.687
LINC01996	4.68459	4.37665	27.5368	7.65484e-107	1.19126e-103	233.066
AC010776.3	1.75091	3.03079	27.0648	2.06225e-104	2.88839e-101	227.502
AC104237.3	2.57273	3.43669	27.002	4.34591e-104	5.53353e-101	226.761
AC104984.4	2.97951	3.51878	26.8891	1.66189e-103	1.9397e-100	225.427
PACRG-AS3	2.7253	3.37396	26.5292	1.1982e-101	1.29093e-98	221.174
AC084030.1	2.1269	3.13109	26.463	2.63567e-101	2.6368e-98	220.39
AC135012.3	3.46685	4.01324	26.24	3.74596e-100	3.49773e-97	217.751
LINC01082	2.81829	3.61374	25.8448	4.16124e-98	3.64265e-95	213.067
LANCL1-AS1	4.07961	5.68797	25.2635	4.29215e-95	3.53623e-92	206.167
AC093110.1	3.5219	7.03331	24.8567	5.5487e-93	4.31751e-90	201.332
LINC00656	2.71805	3.80828	24.2167	1.17087e-89	8.6312e-87	193.719
AL136369.1	2.59523	3.38283	23.8998	5.19583e-88	3.63864e-85	189.947
AC104984.1	2.12561	3.21991	23.3465	3.90082e-85	2.60166e-82	183.361
LINC01081	1.44458	3.0974	23.3189	5.42195e-85	3.45181e-82	183.034
AL590226.1	3.36322	5.10078	23.2688	9.87583e-85	6.01395e-82	182.437
AC044810.2	3.19311	3.97369	22.9936	2.65664e-83	1.55037e-80	179.163
LINC02570	2.39634	3.33846	22.5062	9.00742e-81	5.04632e-78	173.367
AC097537.1	1.1577	2.88149	22.4935	1.04908e-80	5.6513e-78	173.216
AL359378.1	1.45909	3.04445	22.4489	1.78618e-80	9.26566e-78	172.686
LINC00163	2.88868	3.9683	22.3974	3.30672e-80	1.65407e-77	172.074
AL049651.2	1.07947	2.87853	22.0396	2.36634e-78	1.14286e-75	167.826
AC092078.2	0.851083	2.81915	21.9001	1.25029e-77	5.83718e-75	166.17
HID1-AS1	2.4514	4.47518	21.7682	6.02077e-77	2.72022e-74	164.607
LINC01070	1.36386	2.97103	21.5362	9.55452e-76	4.18189e-73	161.857
AC104257.1	2.04809	3.19333	21.5186	1.17847e-75	5.00172e-73	161.648
AL354714.3	2.70343	3.6194	21.2599	2.55887e-74	1.0541e-71	158.586
LINC01863	2.9271	3.98294	21.1764	6.90048e-74	2.76137e-71	157.6
Z82246.1	1.78398	3.17988	21.1195	1.35802e-73	5.28346e-71	156.926
LINC01447	2.03377	3.54811	20.9168	1.50673e-72	5.70358e-70	154.532
FGF10-AS1	1.41963	3.02562	20.8551	3.13476e-72	1.15541e-69	153.804
LINC00968	3.75751	6.09328	20.7857	7.14032e-72	2.56429e-69	152.985
AC018647.1	2.60358	4.90676	20.3607	1.09402e-69	3.83069e-67	147.98
FENDRR	4.46535	8.32495	20.3058	2.09297e-69	7.14978e-67	147.334
MIR3945HG	3.46997	5.58076	20.2796	2.85487e-69	9.5203e-67	147.026
AP000438.1	1.94852	3.59241	19.9035	2.41105e-67	7.8533e-65	142.613
AL445470.1	1.62114	3.33095	19.743	1.59579e-66	5.07971e-64	140.733
AC119424.1	1.99102	3.32846	19.5585	1.39522e-65	4.34255e-63	138.576
LINC01616	1.62586	3.08269	19.5255	2.05528e-65	6.25789e-63	138.191
AC105206.1	2.44523	3.47888	19.3491	1.62604e-64	4.84561e-62	136.134
AC092691.1	2.69077	3.741	19.2666	4.27287e-64	1.24679e-61	135.173
ADAMTS9-AS1	3.0535	6.05345	19.1999	9.31861e-64	2.6636e-61	134.397
AC009806.1	1.77116	3.83617	19.1941	9.98379e-64	2.79666e-61	134.329
AC006273.1	2.38055	4.40088	19.1828	1.13852e-63	3.12669e-61	134.198
AC010998.1	2.77992	3.94239	18.9922	1.05574e-62	2.8436e-60	131.983
AC010976.2	2.89963	4.59992	18.9565	1.60073e-62	4.23016e-60	131.569
AC116312.1	1.5506	3.27226	18.8767	4.06155e-62	1.05345e-59	130.643
AC027288.3	4.04364	6.53793	18.8535	5.31804e-62	1.35426e-59	130.375
AL109741.1	2.18905	4.71702	18.7722	1.37103e-61	3.42904e-59	129.433
AL357146.1	1.52352	3.24276	18.7145	2.68441e-61	6.59612e-59	128.765
LINC01290	2.0774	4.70441	18.6474	5.85218e-61	1.4132e-58	127.99
AL135960.1	2.34751	4.43942	18.5302	2.28345e-60	5.42068e-58	126.636
PCAT19	2.62719	8.90685	18.4767	4.24694e-60	9.91378e-58	126.019
LINC02154	3.99123	5.41891	18.3072	3.02554e-59	6.94684e-57	124.066
AC096531.2	3.72929	4.93357	18.2965	3.42416e-59	7.73528e-57	123.943
AL591686.1	1.72409	3.28063	18.2673	4.79433e-59	1.06586e-56	123.608
AP001189.1	2.72372	5.39649	18.2243	7.8852e-59	1.72563e-56	123.113
AL772337.2	1.89119	3.24909	18.1564	1.72734e-58	3.72201e-56	122.333
MED4-AS1	1.92405	4.2796	18.1437	2.00101e-58	4.24639e-56	122.187
AC105914.2	2.01665	3.25424	18.0284	7.56009e-58	1.5804e-55	120.865
LINC01645	2.13746	3.76427	18.0235	7.99591e-58	1.64692e-55	120.809
AC018529.1	1.77779	3.64431	17.8858	3.90207e-57	7.92064e-55	119.233
AC012349.1	1.68943	3.33858	17.8027	1.01407e-56	2.029e-54	118.283
AC004947.1	2.9625	4.71139	17.7476	1.90744e-56	3.76277e-54	117.655
AC068700.1	2.46971	4.81934	17.7438	1.99339e-56	3.8777e-54	117.611
AC026369.3	3.43329	5.59894	17.6749	4.39015e-56	8.42307e-54	116.826
LINC01977	-3.34065	6.38394	-17.6516	5.73391e-56	1.08526e-53	116.561
AC010776.2	3.11428	4.0613	17.6219	8.05749e-56	1.50471e-53	116.222
MBNL1-AS1	2.21269	8.1118	17.5082	2.9589e-55	5.45294e-53	114.929
LDLRAD4-AS1	1.70422	3.38218	17.463	4.95719e-55	9.01694e-53	114.416
PVT1	-2.44634	9.96476	-17.4215	7.9666e-55	1.43052e-52	113.944
C2orf91	3.05092	4.91271	17.2691	4.52219e-54	8.01744e-52	112.217
LINC02014	-2.81529	6.05109	-17.2006	9.85539e-54	1.72543e-51	111.443
AL035409.1	2.24251	4.40359	17.1292	2.21781e-53	3.8349e-51	110.636
MGAT3-AS1	1.84567	3.47523	17.1165	2.56331e-53	4.37825e-51	110.492
LINC01985	1.4166	3.26217	17.1014	3.04003e-53	5.12996e-51	110.323
LINC01624	1.82781	3.92959	17.0659	4.55063e-53	7.58763e-51	109.922
LINC00472	2.58506	5.67812	17.0629	4.70404e-53	7.75116e-51	109.889
FAM83A-AS1	-4.3066	7.18957	-17.018	7.82555e-53	1.27447e-50	109.383
LINC00891	2.45571	4.66295	16.9734	1.29725e-52	2.08843e-50	108.88
AC016885.2	0.911687	2.87512	16.9595	1.51844e-52	2.41673e-50	108.724
AC090796.1	2.24386	3.73295	16.9555	1.58806e-52	2.48131e-50	108.679
EP300-AS1	1.9203	5.84312	16.9552	1.59444e-52	2.48131e-50	108.675
AC112206.2	3.26013	5.2771	16.945	1.78831e-52	2.75243e-50	108.561
LINC00844	1.44477	3.20193	16.9039	2.84852e-52	4.33656e-50	108.098
AL354861.3	1.53126	3.31086	16.8851	3.52076e-52	5.30234e-50	107.887
AL355974.2	2.3798	4.30332	16.8756	3.92206e-52	5.84387e-50	107.78
LINC00511	-3.08281	10.5955	-16.8416	5.75649e-52	8.45585e-50	107.399
AC104211.2	1.67244	3.5166	16.841	5.79581e-52	8.45585e-50	107.392
AC025048.1	1.18204	3.20678	16.8382	5.97778e-52	8.63141e-50	107.361
AC037459.2	1.6796	6.74469	16.8223	7.15267e-52	1.02225e-49	107.183
AC005884.1	1.75497	3.73926	16.8142	7.84319e-52	1.10961e-49	107.091
AC114947.2	1.96483	5.26405	16.7152	2.3946e-51	3.35387e-49	105.981
AC019193.2	1.64495	3.88377	16.6711	3.93316e-51	5.45424e-49	105.488
AC011899.2	2.51172	8.0496	16.595	9.25118e-51	1.27031e-48	104.638
AL445423.1	1.76486	4.02914	16.5098	2.40754e-50	3.27379e-48	103.687
AC026992.2	3.19084	5.58714	16.4978	2.75313e-50	3.70772e-48	103.553
AC128709.2	1.65454	3.26476	16.3999	8.24524e-50	1.09118e-47	102.463
LINC02104	1.66056	3.85938	16.3998	8.25823e-50	1.09118e-47	102.461
AC007182.1	1.9039	3.62178	16.3896	9.24953e-50	1.21074e-47	102.349
AP001453.2	-2.74098	6.62486	-16.3483	1.46792e-49	1.90367e-47	101.89
AC024132.3	0.754869	2.79436	16.3286	1.83041e-49	2.35199e-47	101.67
LINC01506	1.89014	4.03632	16.3005	2.50395e-49	3.16725e-47	101.359
AC004816.1	-2.48931	8.15454	-16.3003	2.5101e-49	3.16725e-47	101.356
LINC00211	1.50116	3.47548	16.2649	3.72384e-49	4.65679e-47	100.964
LINC01165	1.43598	3.39032	16.2284	5.60043e-49	6.94156e-47	100.559
AF131215.7	2.0256	4.0073	16.1854	9.03622e-49	1.11019e-46	100.083
AC096921.2	1.94645	6.75258	16.1777	9.84817e-49	1.19942e-46	99.9975
DDX11-AS1	-1.92614	6.10697	-16.1606	1.19171e-48	1.43888e-46	99.808
AC026992.1	2.03325	4.02403	16.1536	1.28692e-48	1.53867e-46	99.7315
LINC01197	2.17325	5.88781	16.153	1.29632e-48	1.53867e-46	99.7243
AC100793.4	1.6947	3.7254	16.1367	1.5548e-48	1.82996e-46	99.5436
LINC01945	0.607969	2.76969	16.12	1.87107e-48	2.18385e-46	99.3595
PGM5-AS1	1.76733	3.62942	15.8935	2.30633e-47	2.66963e-45	96.8629
AC244153.1	3.02755	5.68372	15.8701	2.98905e-47	3.43153e-45	96.6052
LINC01738	0.920313	2.89262	15.8673	3.08061e-47	3.50789e-45	96.5752
AL031599.1	1.23632	3.15461	15.8487	3.78693e-47	4.2774e-45	96.37
AC134312.1	1.81052	3.70034	15.7916	7.11296e-47	7.96993e-45	95.7435
LINC01352	1.95661	4.54072	15.7453	1.18477e-46	1.31697e-44	95.2363
AC063944.1	1.47413	3.93131	15.7415	1.23531e-46	1.36234e-44	95.1948
AL162595.1	-1.93869	6.57211	-15.7389	1.27177e-46	1.39159e-44	95.1659
AGBL1-AS1	0.985415	2.95529	15.7343	1.33754e-46	1.44736e-44	95.1158
AC004490.1	1.75325	4.00284	15.7339	1.3434e-46	1.44736e-44	95.1115
STARD13-AS	1.91044	4.08743	15.7099	1.74915e-46	1.87012e-44	94.8491
AC025271.4	2.24874	4.52895	15.7091	1.76564e-46	1.87345e-44	94.8398
AP001189.3	2.31671	5.60893	15.643	3.65392e-46	3.84788e-44	94.117
AC011899.3	1.90897	4.62083	15.6184	4.78692e-46	5.0034e-44	93.8486
AC093278.2	1.91003	8.27153	15.6117	5.15278e-46	5.34592e-44	93.7754
PCAT6	-2.38478	8.37522	-15.5954	6.16097e-46	6.34489e-44	93.5978
SMIM25	2.68405	9.97825	15.5915	6.4332e-46	6.5769e-44	93.5548
AC005324.1	1.23005	3.018	15.4728	2.3632e-45	2.39848e-43	92.2617
DARS-AS1	-1.65615	7.658	-15.3977	5.37371e-45	5.41469e-43	91.4453
AL391244.2	-1.5724	7.69393	-15.385	6.17146e-45	6.17411e-43	91.3077
AC087521.1	2.33942	5.09103	15.3585	8.24008e-45	8.18515e-43	91.0205
AC024257.1	1.63993	3.54308	15.3462	9.42603e-45	9.29725e-43	90.8868
AC069360.1	2.00473	4.33326	15.3374	1.03725e-44	1.01593e-42	90.7918
TBX2-AS1	2.18279	6.64842	15.3312	1.11048e-44	1.0801e-42	90.724
AC027277.2	2.08114	4.29245	15.3153	1.32045e-44	1.27546e-42	90.5519
AL353152.1	1.51628	3.36152	15.2921	1.70049e-44	1.63131e-42	90.3005
AC027601.2	1.59371	4.42197	15.281	1.91953e-44	1.82891e-42	90.1801
AC092652.1	1.32841	3.16147	15.2762	2.02161e-44	1.91315e-42	90.1286
MIR22HG	1.60511	10.9759	15.2413	2.95615e-44	2.77879e-42	89.751
C5orf64	1.33286	3.51056	15.2267	3.46429e-44	3.23473e-42	89.5934
PTPRD-AS1	2.23079	5.0324	15.215	3.93439e-44	3.64934e-42	89.4669
AC092652.2	1.09339	3.13671	15.202	4.53396e-44	4.17781e-42	89.326
MYO16-AS1	3.47731	4.6612	15.1987	4.69506e-44	4.29797e-42	89.2913
AC125807.2	2.19244	7.97862	15.1974	4.76345e-44	4.33226e-42	89.2769
PARAL1	3.72649	5.75161	15.1352	9.36089e-44	8.45862e-42	88.6056
AC021016.2	1.64722	7.66036	15.107	1.27028e-43	1.14048e-41	88.3023
LINC00987	1.79522	7.13921	15.0848	1.61701e-43	1.44254e-41	88.0625
AL158847.1	1.29842	3.22342	15.0676	1.94649e-43	1.72548e-41	87.8782
AP001189.5	1.0173	3.14205	14.9993	4.07701e-43	3.59136e-41	87.1436
AC006159.1	1.20571	3.18329	14.9971	4.17394e-43	3.65376e-41	87.1202
AC084880.3	1.23918	3.14684	14.9948	4.27947e-43	3.72288e-41	87.0954
AC112722.1	2.00407	4.64285	14.9254	9.05144e-43	7.82558e-41	86.3511
LINC01572	-2.04631	5.77607	-14.9245	9.13595e-43	7.8502e-41	86.3419
FO393415.1	1.7126	3.59275	14.9089	1.0808e-42	9.23027e-41	86.1749
AC092384.1	1.29228	3.65108	14.8972	1.22723e-42	1.04173e-40	86.0487
AC009962.1	1.52362	5.49875	14.8811	1.45953e-42	1.23145e-40	85.8764
AP002856.2	2.93073	3.73641	14.8701	1.64169e-42	1.37685e-40	85.7596
HLX-AS1	1.33924	3.47711	14.8456	2.13738e-42	1.78192e-40	85.4974
AC022613.2	1.44625	5.77029	14.8236	2.70926e-42	2.24532e-40	85.2619
AC002398.2	1.0895	3.12944	14.7878	3.97905e-42	3.27827e-40	84.88
MNX1-AS1	-3.43686	6.39421	-14.72	8.23355e-42	6.74381e-40	84.1575
AC004112.1	1.53045	4.34145	14.7013	1.00615e-41	8.19308e-40	83.9583
LINC01412	1.16298	3.31322	14.6759	1.32102e-41	1.06949e-39	83.6878
AC044810.3	0.401858	2.73334	14.653	1.68845e-41	1.35911e-39	83.444
LINC00702	2.48492	6.86224	14.6492	1.75793e-41	1.40694e-39	83.404
RUNDC3A-AS1	-2.76828	6.59495	-14.6467	1.80517e-41	1.43655e-39	83.3776
AC046195.1	3.77117	5.42445	14.613	2.58796e-41	2.04785e-39	83.0198
LINC01354	2.15504	4.62287	14.5523	4.94521e-41	3.89115e-39	82.3765
LINC01785	2.05022	3.1975	14.5499	5.07813e-41	3.97343e-39	82.3501
LINC01936	2.71485	7.89896	14.504	8.27648e-41	6.44002e-39	81.8649
AL008628.1	1.12916	3.31648	14.4805	1.06343e-40	8.22895e-39	81.6159
C1orf220	-1.82302	5.85139	-14.4543	1.4042e-40	1.08062e-38	81.3398
LINC01270	-2.43641	7.79027	-14.4504	1.46351e-40	1.12011e-38	81.2987
AC105384.1	1.53566	3.80581	14.307	6.70056e-40	5.10044e-38	79.7875
AC004540.2	2.1768	5.62417	14.2795	8.9635e-40	6.78609e-38	79.4985
AC236972.3	3.46022	5.29596	14.1966	2.15107e-39	1.61978e-37	78.629
AC055713.1	-1.44524	8.20261	-14.1714	2.80413e-39	2.10025e-37	78.3657
AC145343.1	-2.28478	6.34589	-14.1564	3.28326e-39	2.44603e-37	78.209
KC877392.1	0.987331	3.11147	14.1217	4.73117e-39	3.50607e-37	77.8461
AL031985.3	-1.63752	8.09604	-14.1007	5.90237e-39	4.35098e-37	77.6265
PGM5P4-AS1	1.71088	3.81797	14.0964	6.17207e-39	4.52597e-37	77.5821
AC026391.1	0.678219	2.8423	14.0331	1.19925e-38	8.74831e-37	76.9224
AL161740.1	1.14293	3.01477	14.0308	1.22927e-38	8.92079e-37	76.8979
SNHG1	-1.4671	11.6192	-13.9908	1.86818e-38	1.34875e-36	76.4822
LINC01166	1.44252	3.22892	13.9812	2.06696e-38	1.48461e-36	76.3818
AC007861.1	0.51698	2.80279	13.978	2.1379e-38	1.52773e-36	76.3483
LINC00165	1.94368	3.40273	13.9706	2.30893e-38	1.64157e-36	76.2718
AC091588.3	1.78228	4.18673	13.9449	3.02224e-38	2.13786e-36	76.0045
AC147067.2	1.65777	4.2834	13.9415	3.12919e-38	2.20238e-36	75.9699
AC025470.2	1.07167	3.12592	13.8683	6.72163e-38	4.70716e-36	75.2107
AC104938.1	1.26276	4.43402	13.8411	8.92135e-38	6.21654e-36	74.9295
MAGI2-AS3	1.86506	10.187	13.8231	1.07626e-37	7.46245e-36	74.7432
AC008669.1	1.67739	7.14006	13.8084	1.25418e-37	8.65322e-36	74.5913
AL157838.1	-1.89477	6.85591	-13.8001	1.3677e-37	9.39019e-36	74.5053
LINC01703	-1.84996	5.91018	-13.7949	1.44352e-37	9.86242e-36	74.4517
AC245041.2	3.75179	6.61737	13.7943	1.45236e-37	9.87465e-36	74.4456
F11-AS1	2.62135	4.52533	13.7906	1.50927e-37	1.0212e-35	74.4075
AC024337.2	1.71987	4.67546	13.7512	2.2731e-37	1.53063e-35	74.0008
AC116407.1	2.44249	7.50892	13.7321	2.77221e-37	1.85778e-35	73.8037
TFAP2A-AS1	-2.19934	5.65087	-13.7019	3.78912e-37	2.52716e-35	73.4934
AC093510.2	1.33685	3.99902	13.6953	4.06055e-37	2.69536e-35	73.4247
AC104260.1	0.754392	2.97078	13.6561	6.09428e-37	4.01886e-35	73.0216
AC087392.2	1.41082	3.50506	13.6558	6.11179e-37	4.01886e-35	73.0187
TDRKH-AS1	-1.69843	6.54854	-13.6424	7.01842e-37	4.59346e-35	72.8814
LINC00092	2.10623	5.87836	13.6219	8.67191e-37	5.64925e-35	72.6714
AC018358.1	0.557503	2.7983	13.5762	1.39048e-36	9.01623e-35	72.2026
AC025280.1	0.910664	3.0627	13.5523	1.77909e-36	1.14829e-34	71.9579
Z69733.1	1.52605	4.71836	13.5457	1.90409e-36	1.22333e-34	71.8905
AC092078.1	0.517739	2.75133	13.5186	2.51703e-36	1.60975e-34	71.6134
LINC01028	0.974977	2.86125	13.4757	3.91585e-36	2.49297e-34	71.1746
VPS9D1-AS1	-2.46004	8.29951	-13.4726	4.04239e-36	2.56189e-34	71.143
AC067817.2	1.51159	4.36545	13.467	4.27999e-36	2.70025e-34	71.0863
LINC01271	-1.86413	5.61374	-13.4479	5.21169e-36	3.27331e-34	70.8908
LINC01031	1.18142	3.43297	13.4263	6.49893e-36	4.06357e-34	70.6717
NAV2-AS2	1.87134	3.84559	13.4217	6.81589e-36	4.24282e-34	70.6244
LINC02471	3.48839	5.24343	13.417	7.15548e-36	4.4345e-34	70.5761
AC011444.3	0.933036	3.13407	13.3811	1.03354e-35	6.37702e-34	70.2111
AGAP11	1.54082	3.89561	13.378	1.06702e-35	6.55466e-34	70.1795
FAM167A-AS1	1.55254	3.45413	13.3451	1.49394e-35	9.13716e-34	69.8454
AL390036.1	1.68961	4.19108	13.3317	1.71366e-35	1.04355e-33	69.7092
U62317.1	-2.40656	7.89071	-13.301	2.34414e-35	1.4213e-33	69.3982
RAMP2-AS1	2.29263	6.40485	13.2932	2.53912e-35	1.53289e-33	69.3188
AC026369.1	1.83875	3.98078	13.2827	2.82689e-35	1.69929e-33	69.2123
DDN-AS1	-1.97225	6.2012	-13.2773	2.98728e-35	1.78803e-33	69.1575
AC007671.1	1.59969	3.95686	13.2666	3.33183e-35	1.98577e-33	69.0491
AL136982.1	1.33915	3.75548	13.2425	4.25544e-35	2.52549e-33	68.8063
LINC02346	0.648395	2.85005	13.1906	7.21703e-35	4.26505e-33	68.2819
AC002066.1	2.35918	4.87017	13.1568	1.01816e-34	5.99173e-33	67.9403
AC144831.1	1.93749	7.07932	13.1423	1.17941e-34	6.91166e-33	67.7944
AC020907.1	-3.04262	5.69992	-13.1236	1.42565e-34	8.31983e-33	67.6062
LINC00670	1.07778	3.27066	13.1217	1.45351e-34	8.44727e-33	67.587
AL135902.2	0.80593	2.99714	13.1082	1.6662e-34	9.64331e-33	67.4515
AC226101.1	1.05422	3.18587	13.0928	1.94684e-34	1.12212e-32	67.297
LINC00857	-2.04553	8.31685	-13.0672	2.52281e-34	1.44814e-32	67.0397
AC105219.4	-2.08359	6.31723	-13.0477	3.0728e-34	1.75664e-32	66.844
AL133215.2	-1.45593	5.21462	-13.0472	3.09039e-34	1.75951e-32	66.8383
AC107959.1	1.27386	6.4922	13.038	3.39053e-34	1.92258e-32	66.7463
AL139300.2	0.955717	3.37183	13.0301	3.67212e-34	2.07386e-32	66.6672
AC080037.1	-3.28866	6.19894	-13.0146	4.29412e-34	2.4154e-32	66.5119
AC010207.1	1.5891	4.63109	13.0068	4.64516e-34	2.60241e-32	66.4339
AL356056.2	1.62874	4.31172	13.0011	4.92168e-34	2.74634e-32	66.3765
AC092834.1	1.28565	3.19388	13.0005	4.94852e-34	2.75036e-32	66.3711
LINC01169	1.95293	3.85027	12.9842	5.83595e-34	3.23076e-32	66.2074
AC005041.3	-1.45355	5.56592	-12.9692	6.78871e-34	3.74341e-32	66.0573
MIR497HG	1.38946	6.39376	12.9499	8.24825e-34	4.53039e-32	65.864
AF131215.5	2.10558	7.03749	12.9159	1.16099e-33	6.35186e-32	65.5248
LINC01625	1.30562	3.41365	12.9111	1.21848e-33	6.64045e-32	65.4768
AC005180.2	1.44424	3.99878	12.8706	1.82916e-33	9.92992e-32	65.0737
AC015914.1	1.73708	4.6944	12.8598	2.0378e-33	1.10199e-31	64.9665
TRHDE-AS1	2.65092	4.50558	12.8468	2.3236e-33	1.25171e-31	64.8362
AFAP1-AS1	-5.16393	10.8025	-12.7943	3.92845e-33	2.10812e-31	64.3151
ZFPM2-AS1	-3.70063	7.11158	-12.7881	4.17981e-33	2.23444e-31	64.2536
AL158211.1	1.34595	4.12051	12.7672	5.15356e-33	2.74451e-31	64.0458
RMST	2.58716	4.50845	12.7613	5.46437e-33	2.89902e-31	63.9877
AC013553.3	1.50475	4.72456	12.7328	7.26117e-33	3.83774e-31	63.7056
SEMA6A-AS2	0.709082	3.00379	12.7199	8.26337e-33	4.35101e-31	63.5773
ADAMTS9-AS2	2.18703	6.35649	12.6891	1.12247e-32	5.88813e-31	63.2734
ELF3-AS1	-1.56201	7.72239	-12.6884	1.13105e-32	5.91098e-31	63.2658
AC007743.1	2.34885	6.83395	12.6827	1.19707e-32	6.23275e-31	63.2096
Z98257.1	-4.28895	8.10271	-12.6724	1.32535e-32	6.87512e-31	63.1086
AL731557.1	1.35442	3.55546	12.6665	1.40554e-32	7.26421e-31	63.0503
AC022893.1	1.52479	6.0883	12.663	1.4564e-32	7.49937e-31	63.015
LINC02185	2.38697	5.32286	12.643	1.77581e-32	9.11062e-31	62.8183
AC245041.1	3.1678	5.28341	12.6407	1.81744e-32	9.29019e-31	62.7953
AL357054.4	1.94472	6.73708	12.6374	1.87798e-32	9.56474e-31	62.7628
AC068870.2	1.22596	6.89394	12.6273	2.07568e-32	1.05333e-30	62.6634
LINC02158	1.38228	4.10137	12.6087	2.49575e-32	1.26193e-30	62.4806
WWC2-AS2	1.57839	5.62754	12.6039	2.61818e-32	1.31907e-30	62.4331
AC105001.1	1.23182	4.32559	12.596	2.83119e-32	1.42128e-30	62.3555
FEZF1-AS1	-4.03422	7.56219	-12.576	3.4534e-32	1.72744e-30	62.1584
LINC01914	1.79398	5.02602	12.5705	3.64681e-32	1.81769e-30	62.1043
AC016987.2	0.512212	2.79124	12.5683	3.72577e-32	1.85046e-30	62.0831
CADM3-AS1	2.31284	5.34243	12.5649	3.85477e-32	1.90777e-30	62.0493
AL121832.3	-1.73392	6.12567	-12.5641	3.88513e-32	1.91602e-30	62.0415
LINC02552	0.625298	2.87454	12.5575	4.14935e-32	2.03915e-30	61.9762
LINC01537	1.67229	4.62866	12.5445	4.71885e-32	2.31091e-30	61.8486
APOA1-AS	1.17763	3.93615	12.5243	5.76003e-32	2.81098e-30	61.6508
Z84485.1	-1.72934	6.08045	-12.486	8.41058e-32	4.09023e-30	61.2753
AL135786.2	0.827986	3.23318	12.4784	9.0605e-32	4.39105e-30	61.2015
LINC02330	0.440358	2.74941	12.4513	1.1843e-31	5.71974e-30	60.9358
LINC00607	2.11604	6.59508	12.4378	1.35292e-31	6.51168e-30	60.8037
AC099552.2	0.340839	2.7243	12.4352	1.38727e-31	6.65415e-30	60.7789
AL031658.1	1.38391	4.14716	12.4126	1.73343e-31	8.28616e-30	60.5579
FOXD2-AS1	-1.49404	8.5393	-12.3952	2.05736e-31	9.80117e-30	60.3879
AC003070.2	1.12438	3.34327	12.3898	2.16909e-31	1.02984e-29	60.3355
AC138474.1	0.744419	2.96946	12.3877	2.21451e-31	1.04785e-29	60.3149
AC093722.1	0.283782	2.70002	12.3788	2.41557e-31	1.13914e-29	60.2287
AF131215.6	1.98269	6.71696	12.3746	2.51896e-31	1.18391e-29	60.1871
AC013731.1	-1.41086	4.92702	-12.3591	2.93075e-31	1.37284e-29	60.037
SNHG4	-1.78576	7.51371	-12.3567	3.00283e-31	1.40192e-29	60.0129
LINC02416	-2.12405	4.92996	-12.3253	4.08456e-31	1.90061e-29	59.7077
AP002761.3	1.41072	5.72804	12.313	4.60641e-31	2.13248e-29	59.5884
ATP2B1-AS1	1.29173	7.08058	12.3128	4.61332e-31	2.13248e-29	59.5869
AC007277.1	1.89341	4.33493	12.3005	5.20349e-31	2.39737e-29	59.4675
TBX5-AS1	1.99292	8.96064	12.2998	5.23986e-31	2.40621e-29	59.4606
WASIR2	-2.17921	5.30946	-12.2912	5.70312e-31	2.61039e-29	59.3766
AC013457.1	3.28806	4.66687	12.2877	5.89821e-31	2.69089e-29	59.3432
AC092667.1	1.5643	3.58344	12.268	7.15699e-31	3.25457e-29	59.1514
LHFPL3-AS1	1.81282	3.72245	12.2568	7.98439e-31	3.61907e-29	59.0429
GATA6-AS1	2.53143	5.89625	12.2206	1.13628e-30	5.1338e-29	58.6929
LINC00115	-1.29517	6.16631	-12.2005	1.38197e-30	6.22374e-29	58.4988
AC108868.1	1.00815	3.15432	12.1939	1.47374e-30	6.61577e-29	58.435
LINC02623	1.10324	3.29918	12.1866	1.58302e-30	7.08363e-29	58.364
C10orf25	1.25758	7.88699	12.1861	1.59e-30	7.09221e-29	58.3597
AL355974.1	0.77117	2.9386	12.1838	1.62653e-30	7.23214e-29	58.3372
AL096828.3	-1.52168	5.39695	-12.1781	1.71811e-30	7.61513e-29	58.2828
SNHG3	-1.38086	11.2483	-12.1466	2.33552e-30	1.0319e-28	57.9784
LINC00551	2.28934	4.8732	12.1388	2.51815e-30	1.10909e-28	57.9037
SENCR	1.53027	6.00132	12.137	2.56346e-30	1.12551e-28	57.886
AC064805.1	1.36477	4.09991	12.1314	2.7068e-30	1.18473e-28	57.832
LHFPL3-AS2	3.87416	7.87117	12.126	2.85301e-30	1.24484e-28	57.7799
CAPN10-DT	-1.21232	7.78322	-12.1254	2.86909e-30	1.24796e-28	57.7743
OR7E11P	1.13268	3.24208	12.1231	2.93232e-30	1.27152e-28	57.7527
FGF14-AS2	1.85601	6.66769	12.107	3.43022e-30	1.48283e-28	57.5972
AC010998.3	2.53581	4.14144	12.1019	3.60146e-30	1.55206e-28	57.5488
AC008268.1	4.50366	6.98307	12.073	4.76704e-30	2.04807e-28	57.2708
AC026780.2	0.628385	2.91913	12.0707	4.87656e-30	2.08872e-28	57.2483
LINC02555	3.47183	5.98725	12.0682	4.99209e-30	2.13168e-28	57.225
AC010719.1	-2.22661	6.02978	-12.0611	5.35082e-30	2.27792e-28	57.1562
AC011294.1	-2.89588	5.92695	-12.0417	6.45291e-30	2.73877e-28	56.9705
SLC2A1-AS1	-1.82594	6.08093	-12.0313	7.13586e-30	3.01948e-28	56.8708
AP001107.9	1.59082	7.74417	12.0167	8.21751e-30	3.4667e-28	56.7308
LINC01852	1.26431	6.90089	12.0015	9.51534e-30	4.00216e-28	56.5854
AC100861.1	-1.35091	8.18934	-11.9935	1.02766e-29	4.30942e-28	56.5091
AC068228.1	-1.95927	4.50565	-11.9922	1.04054e-29	4.35038e-28	56.4967
AC079467.1	3.14631	5.77367	11.9895	1.06839e-29	4.45355e-28	56.4705
BX664727.3	1.27411	3.61989	11.9638	1.36816e-29	5.68617e-28	56.2253
AC135178.1	0.941785	3.28457	11.9531	1.51722e-29	6.28702e-28	56.1228
AP003548.1	1.03532	3.23376	11.9482	1.59087e-29	6.57276e-28	56.0758
AP003064.2	1.82575	3.87753	11.9253	1.98301e-29	8.16885e-28	55.8573
AC009226.1	-1.33671	5.01441	-11.9223	2.03984e-29	8.37829e-28	55.8293
AC015726.1	1.31155	6.27523	11.8771	3.14831e-29	1.28933e-27	55.399
AC111152.2	1.22907	3.99021	11.8563	3.84306e-29	1.56927e-27	55.2013
AP001486.2	1.30746	8.12962	11.8516	4.01958e-29	1.63658e-27	55.1568
AC019131.2	1.08696	6.28066	11.8478	4.17071e-29	1.69319e-27	55.1202
AL391056.1	-2.97993	6.9517	-11.8467	4.21483e-29	1.70616e-27	55.1097
AC138356.1	1.07473	4.52197	11.8448	4.29017e-29	1.73165e-27	55.0922
AC007608.1	1.48293	3.80868	11.8439	4.32639e-29	1.73851e-27	55.0838
AC107223.1	1.28792	3.74541	11.8438	4.332e-29	1.73851e-27	55.0826
LINC01415	1.69178	5.10524	11.8319	4.85583e-29	1.94316e-27	54.9694
AL024498.1	-1.14412	5.56054	-11.815	5.70517e-29	2.27197e-27	54.8096
AC015921.1	-1.98338	5.37182	-11.8149	5.70992e-29	2.27197e-27	54.8088
AC079630.1	3.4176	8.37299	11.8093	6.02487e-29	2.39049e-27	54.7555
AC020663.2	-1.7561	5.30681	-11.7986	6.67415e-29	2.64063e-27	54.6541
GAS1RR	1.63082	4.93261	11.7721	8.59387e-29	3.39058e-27	54.4034
AP001972.1	1.35417	4.10334	11.77	8.77114e-29	3.4508e-27	54.3832
AC011444.2	0.990423	3.26714	11.7378	1.19145e-28	4.67436e-27	54.0796
AC093772.1	1.57149	3.97453	11.7349	1.22574e-28	4.79545e-27	54.0514
DUBR	1.41641	8.22013	11.7342	1.23374e-28	4.8133e-27	54.045
LINC02147	1.04281	3.43337	11.7318	1.2624e-28	4.91143e-27	54.0222
Z97989.1	1.22349	6.44723	11.6976	1.7467e-28	6.77682e-27	53.7003
OGFRP1	-1.25452	5.95609	-11.6762	2.14119e-28	8.28438e-27	53.4985
ZNF252P-AS1	-1.40453	5.30826	-11.6721	2.22589e-28	8.58837e-27	53.46
AP001528.2	1.56456	5.56618	11.6569	2.57238e-28	9.89802e-27	53.3166
LINC01426	-2.23826	8.46753	-11.6528	2.67243e-28	1.02548e-26	53.2788
AL133355.1	1.48801	8.84927	11.6453	2.87098e-28	1.09866e-26	53.2078
AC108134.3	1.59473	6.64853	11.6313	3.27692e-28	1.25059e-26	53.0767
PACRG-AS1	1.00564	3.22186	11.62	3.64606e-28	1.38768e-26	52.9709
AC013644.1	0.338381	2.75466	11.6182	3.71096e-28	1.40856e-26	52.9534
LINC02035	1.10352	9.77862	11.6099	4.01319e-28	1.51916e-26	52.8758
AC109361.2	1.50111	3.96221	11.6092	4.0386e-28	1.52465e-26	52.8695
AL445426.1	1.11712	3.63863	11.6031	4.28021e-28	1.61152e-26	52.8119
AC109587.1	0.826617	6.92335	11.5461	7.32978e-28	2.7523e-26	52.2788
AC016910.1	0.655435	3.07801	11.5444	7.45116e-28	2.7904e-26	52.2625
TYMSOS	-1.81021	5.90043	-11.519	9.46362e-28	3.5346e-26	52.0255
AP005264.1	1.30545	3.57749	11.4808	1.35618e-27	5.05176e-26	51.6689
LINC01588	-1.14046	7.52466	-11.4792	1.37661e-27	5.11428e-26	51.6541
AC137056.1	0.392971	2.75156	11.4657	1.56216e-27	5.78828e-26	51.5288
AP003559.1	-2.21785	5.55576	-11.4455	1.8878e-27	6.97638e-26	51.3412
AC138393.3	-1.30349	4.63048	-11.4381	2.024e-27	7.46003e-26	51.2721
GHET1	-1.39323	5.86742	-11.4201	2.39649e-27	8.80977e-26	51.1047
LINC02033	1.12302	4.06531	11.4147	2.52062e-27	9.24182e-26	51.0547
AC130371.2	1.62427	5.86344	11.4051	2.75723e-27	1.0083e-25	50.9658
AC022509.2	1.55787	5.40424	11.4019	2.8409e-27	1.03619e-25	50.9362
PAN3-AS1	1.05286	6.23354	11.4016	2.84978e-27	1.03673e-25	50.9331
AL391807.1	1.78221	4.48712	11.3919	3.11925e-27	1.13182e-25	50.8435
BANCR	2.6395	5.03017	11.35	4.61516e-27	1.67028e-25	50.4553
AL356489.2	1.59505	4.39421	11.3381	5.15317e-27	1.86019e-25	50.3461
AC084064.1	0.459192	2.80451	11.324	5.8769e-27	2.11599e-25	50.2159
AC027228.2	-2.46563	6.25842	-11.3138	6.46816e-27	2.32112e-25	50.1209
AC016924.1	1.65991	4.13588	11.3136	6.47977e-27	2.32112e-25	50.1191
AC026250.1	-1.5827	5.9571	-11.3093	6.74164e-27	2.40876e-25	50.0799
AL355388.1	2.07079	4.47669	11.2878	8.23176e-27	2.93369e-25	49.882
AL078645.1	1.01855	3.30818	11.2807	8.79985e-27	3.12819e-25	49.8159
LINC00896	-2.07951	5.65135	-11.2798	8.87317e-27	3.14627e-25	49.8076
MIR99AHG	1.73202	7.08521	11.2766	9.13952e-27	3.23253e-25	49.7783
SLC12A9-AS1	-1.49785	5.28782	-11.2387	1.29873e-26	4.58185e-25	49.4302
KHDRBS2-OT	1.65502	3.89445	11.2155	1.61072e-26	5.66826e-25	49.2169
DCST1-AS1	-1.41532	6.92848	-11.1991	1.87563e-26	6.58396e-25	49.0661
AC004921.1	1.4363	5.4659	11.1838	2.15905e-26	7.5599e-25	48.9267
AC093390.1	0.987331	3.17249	11.177	2.30084e-26	8.03631e-25	48.8637
LINC01168	1.06648	3.14965	11.1653	2.56195e-26	8.92605e-25	48.7572
AC093567.1	1.23558	4.04592	11.1565	2.77952e-26	9.66004e-25	48.6764
AP000866.2	1.81152	6.69062	11.1546	2.82819e-26	9.80486e-25	48.6592
AL034397.3	1.88519	7.05789	11.0956	4.8723e-26	1.68497e-24	48.1204
LINC02289	1.85642	5.51939	11.0908	5.0928e-26	1.75689e-24	48.0766
AC027307.3	1.23809	4.88772	11.0837	5.43482e-26	1.87027e-24	48.0122
AL136369.2	0.800452	3.11232	11.0793	5.65989e-26	1.94295e-24	47.972
AC017083.1	-1.28025	4.79739	-11.0769	5.78744e-26	1.98188e-24	47.9499
AC243960.3	1.39105	5.0029	11.0719	6.06084e-26	2.07044e-24	47.9042
AC011365.2	0.879563	3.26082	11.057	6.94726e-26	2.36748e-24	47.769
AC025431.1	0.823905	3.01519	11.041	8.04421e-26	2.73464e-24	47.6238
AL138820.1	1.01663	5.0082	11.0298	8.91183e-26	3.02225e-24	47.5223
AC015468.3	0.545743	2.89546	11.0272	9.13081e-26	3.08904e-24	47.4983
LINC02535	-2.2466	5.14507	-11.0219	9.58086e-26	3.23348e-24	47.4506
AC090559.1	1.77991	7.34376	11.0209	9.66945e-26	3.25554e-24	47.4415
AC079362.1	0.333359	2.74578	11.0159	1.01216e-25	3.39958e-24	47.3962
PGM5P3-AS1	1.51581	3.97454	11.0109	1.06036e-25	3.55297e-24	47.3502
AC011625.1	0.619152	2.93999	10.9822	1.37843e-25	4.59807e-24	47.0903
AC084864.1	-1.23067	3.97651	-10.9822	1.37883e-25	4.59807e-24	47.09
AL161751.1	0.420412	2.80435	10.9796	1.41146e-25	4.6957e-24	47.0669
AC020897.1	0.212494	2.69304	10.9669	1.58511e-25	5.26092e-24	46.952
P3H2-AS1	1.761	4.00463	10.9609	1.67422e-25	5.54352e-24	46.8978
AC123023.1	1.41407	3.44238	10.953	1.80011e-25	5.94631e-24	46.826
AL132712.1	-1.31604	6.48252	-10.9465	1.91014e-25	6.29492e-24	46.7672
AC018755.4	1.73779	5.7389	10.942	1.9896e-25	6.5414e-24	46.7269
AL121957.1	0.760743	3.06362	10.9412	2.00395e-25	6.57313e-24	46.7198
AC005180.1	1.19975	3.71747	10.929	2.24002e-25	7.33029e-24	46.6095
LINC01765	2.27582	4.30053	10.9283	2.25361e-25	7.35759e-24	46.6035
AC025580.1	-2.81571	7.16152	-10.9274	2.27229e-25	7.40132e-24	46.5953
LINC00535	1.49401	4.64096	10.914	2.56729e-25	8.3428e-24	46.4744
AL096865.1	-1.47964	5.27503	-10.9122	2.61048e-25	8.46353e-24	46.4579
AC099850.1	1.11076	6.03186	10.9115	2.6261e-25	8.49449e-24	46.452
CYP4A22-AS1	-1.48441	4.80748	-10.9103	2.65633e-25	8.57247e-24	46.4407
AC092171.4	-1.38556	5.10868	-10.9085	2.69964e-25	8.69223e-24	46.4246
AL117379.1	-1.15475	5.97456	-10.8887	3.23089e-25	1.03789e-23	46.2467
AC114752.2	0.35564	2.75101	10.8844	3.3619e-25	1.0775e-23	46.2074
LINC01963	1.33574	8.78998	10.8664	3.95862e-25	1.26585e-23	46.0456
AL669831.5	-1.1885	6.35136	-10.8651	4.0049e-25	1.27774e-23	46.0341
SCAT2	-1.42563	5.34814	-10.8647	4.01984e-25	1.27959e-23	46.0304
ZKSCAN2-DT	-1.35486	7.45899	-10.8591	4.22951e-25	1.34328e-23	45.98
AC069209.1	1.16199	4.23117	10.8445	4.82795e-25	1.52987e-23	45.849
AC020634.1	0.990805	3.72505	10.8418	4.94785e-25	1.56433e-23	45.8247
NCKAP5-AS1	0.521756	2.84566	10.8305	5.48006e-25	1.72869e-23	45.7235
FOXD3-AS1	-2.92903	5.43249	-10.8246	5.78287e-25	1.82011e-23	45.6703
NALCN-AS1	1.81091	4.15245	10.8151	6.29869e-25	1.97801e-23	45.5857
TARID	2.42343	6.06825	10.8129	6.42956e-25	2.01459e-23	45.5653
AC009227.1	0.940606	3.21792	10.7998	7.24006e-25	2.26349e-23	45.4478
LINC01827	1.38614	3.76188	10.7895	7.94399e-25	2.47803e-23	45.3559
AC079465.1	0.816125	3.25495	10.7765	8.92943e-25	2.77923e-23	45.2401
MEF2C-AS2	0.348164	2.7702	10.7738	9.15245e-25	2.84233e-23	45.2157
LINC01798	0.98974	3.8439	10.7689	9.56836e-25	2.96492e-23	45.1717
SBF2-AS1	-1.16236	8.84913	-10.7541	1.09311e-24	3.3797e-23	45.0398
AL121894.1	0.395374	2.81406	10.7308	1.34871e-24	4.1608e-23	44.8318
SFTA1P	3.12802	9.91034	10.7282	1.38025e-24	4.24874e-23	44.8089
LINC01811	1.10435	3.13713	10.7209	1.4744e-24	4.52862e-23	44.7436
AC009065.2	-2.55359	6.53216	-10.7169	1.52921e-24	4.68669e-23	44.7074
AC092115.3	-1.59159	4.74258	-10.7142	1.56558e-24	4.78767e-23	44.6842
AC120114.1	-1.32462	5.97555	-10.7132	1.58102e-24	4.82436e-23	44.6745
AC074117.1	-0.97624	8.99839	-10.6745	2.23783e-24	6.8137e-23	44.3305
BX088651.2	0.400098	2.73456	10.6713	2.30278e-24	6.99626e-23	44.3022
AC005358.2	0.904104	3.40524	10.6635	2.47008e-24	7.48831e-23	44.2327
AL049871.1	0.960595	3.67104	10.662	2.50373e-24	7.57393e-23	44.2193
AC026401.3	-1.20413	9.10523	-10.6392	3.07128e-24	9.27077e-23	44.0171
U62317.4	-1.97762	5.9358	-10.6329	3.24953e-24	9.78771e-23	43.9612
LINC01614	-2.48781	6.5123	-10.6266	3.4386e-24	1.0335e-22	43.9052
AC004988.1	1.72479	5.44489	10.6234	3.53565e-24	1.06039e-22	43.8777
KDM4A-AS1	-0.988951	6.5567	-10.6185	3.69667e-24	1.10631e-22	43.8336
AC048382.5	0.913138	4.32054	10.6165	3.76081e-24	1.12311e-22	43.8166
AC007285.2	-1.0697	4.12864	-10.6054	4.15458e-24	1.23807e-22	43.718
AC021054.1	1.14397	10.3759	10.6035	4.22474e-24	1.2563e-22	43.7014
AC068831.1	-0.970012	4.84504	-10.5832	5.06394e-24	1.50266e-22	43.5221
AC090502.1	-2.72466	5.20419	-10.5798	5.22196e-24	1.54627e-22	43.4917
ZEB2-AS1	1.16401	4.8847	10.5787	5.27378e-24	1.55832e-22	43.4819
AC012409.3	1.06947	3.79946	10.5724	5.57778e-24	1.64468e-22	43.4264
AL445524.1	-2.05865	8.79138	-10.5692	5.73883e-24	1.68862e-22	43.3982
LINC01569	-1.25182	8.15768	-10.5617	6.13781e-24	1.80222e-22	43.3317
AC009148.1	-1.29805	4.95606	-10.5574	6.37498e-24	1.86795e-22	43.2942
GFOD1-AS1	0.495832	2.89138	10.5567	6.41692e-24	1.87631e-22	43.2877
CEBPB-AS1	1.01921	6.45802	10.5556	6.48114e-24	1.89114e-22	43.2778
AC245884.11	0.991748	3.5853	10.5523	6.66991e-24	1.94218e-22	43.2494
PICSAR	2.34565	4.19678	10.5489	6.87971e-24	1.99911e-22	43.2188
AC022098.1	0.81957	7.33709	10.5486	6.8965e-24	1.99984e-22	43.2164
LINC01836	1.88111	6.5492	10.5445	7.15318e-24	2.06999e-22	43.1802
LINC02580	1.11429	4.24957	10.5411	7.37165e-24	2.12881e-22	43.1504
AL353708.3	-1.11339	5.08696	-10.5303	8.11786e-24	2.33948e-22	43.055
AC138904.1	-1.94969	5.61641	-10.5171	9.12784e-24	2.62514e-22	42.9389
AC012103.1	1.50749	3.28663	10.5015	1.04817e-23	3.00833e-22	42.802
AC016205.1	-2.245	5.55479	-10.4987	1.0746e-23	3.07787e-22	42.7774
AC006994.2	0.976987	3.411	10.4941	1.11911e-23	3.19882e-22	42.7372
RHOXF1-AS1	2.61054	7.30031	10.4911	1.15003e-23	3.28051e-22	42.7102
AC009237.14	-1.2241	9.19304	-10.4883	1.17832e-23	3.35438e-22	42.6862
LMF1-AS1	1.10942	4.17014	10.4879	1.18249e-23	3.35941e-22	42.6827
AC022164.1	1.59247	5.2926	10.4802	1.26674e-23	3.5915e-22	42.6146
AP001363.2	1.02788	3.80777	10.4793	1.27655e-23	3.612e-22	42.6069
LRRC8C-DT	1.03267	5.9846	10.4715	1.3677e-23	3.86211e-22	42.5387
FAM181A-AS1	2.00371	4.11644	10.4559	1.57011e-23	4.42473e-22	42.4021
AC008011.2	1.0111	3.35326	10.4541	1.59612e-23	4.48899e-22	42.3858
AC009065.5	-2.55008	6.35283	-10.4462	1.71191e-23	4.805e-22	42.3165
AC005740.4	1.14572	4.70036	10.4423	1.77139e-23	4.962e-22	42.2827
AL355388.2	-1.20686	6.27072	-10.4341	1.90528e-23	5.32641e-22	42.2106
LINC00624	-1.59402	6.38313	-10.424	2.08242e-23	5.81003e-22	42.1226
AC104836.1	1.10864	4.47665	10.4197	2.16353e-23	6.02433e-22	42.0848
AC006033.2	1.43832	5.98788	10.4174	2.20836e-23	6.13697e-22	42.0645
LINC02202	1.20189	5.0896	10.4102	2.35285e-23	6.52554e-22	42.0018
AC093249.2	-1.09374	4.27687	-10.3938	2.71828e-23	7.52417e-22	41.8589
AL157895.1	1.64543	5.74352	10.3801	3.06853e-23	8.47689e-22	41.739
AC128707.1	0.531511	2.844	10.3702	3.34655e-23	9.22327e-22	41.6532
LINC01355	-1.30247	8.67794	-10.3701	3.35188e-23	9.22327e-22	41.6516
AP001094.1	0.693065	3.16586	10.3613	3.61999e-23	9.94149e-22	41.5755
AC016737.1	-1.31864	5.21514	-10.361	3.62947e-23	9.94801e-22	41.5729
AL139383.1	1.21383	4.20553	10.3509	3.96826e-23	1.08554e-21	41.4846
SCAT8	-2.70946	6.79667	-10.3451	4.17438e-23	1.13969e-21	41.4345
C1orf147	-1.17681	4.9233	-10.3198	5.21602e-23	1.42132e-21	41.214
AC025031.4	-1.25885	5.06898	-10.3174	5.32396e-23	1.44791e-21	41.1938
A2M-AS1	1.02097	6.66898	10.3078	5.79474e-23	1.57289e-21	41.1099
LINC02657	-2.17305	4.85414	-10.3044	5.96726e-23	1.61659e-21	41.0809
AC026765.2	0.550677	2.92189	10.3011	6.1455e-23	1.66166e-21	41.0518
LINC01268	1.44544	6.06097	10.2998	6.21582e-23	1.67743e-21	41.0405
WDR11-AS1	1.45481	4.35479	10.2878	6.90085e-23	1.85872e-21	40.9371
UBE2Q1-AS1	-1.12867	4.57698	-10.2812	7.31568e-23	1.96667e-21	40.8793
AL355338.1	-1.46285	8.78161	-10.2809	7.33513e-23	1.96812e-21	40.8767
GAS6-DT	1.47085	6.39181	10.2778	7.53662e-23	2.01832e-21	40.8499
LINC02332	-1.28188	3.94265	-10.2626	8.60284e-23	2.29945e-21	40.719
AC083949.1	1.49295	5.22059	10.2577	8.98278e-23	2.39644e-21	40.6762
AC010754.1	1.81112	4.96435	10.2552	9.18391e-23	2.44543e-21	40.6543
AL021707.2	-1.18365	7.35657	-10.2471	9.85696e-23	2.61967e-21	40.5844
AL158055.1	0.977213	3.37204	10.246	9.95016e-23	2.63943e-21	40.575
LINC01607	-1.76326	5.92821	-10.245	1.00339e-22	2.65615e-21	40.5668
AC010175.1	0.914717	3.56465	10.2448	1.00511e-22	2.65615e-21	40.5651
LINC01711	-1.71722	4.52767	-10.244	1.01288e-22	2.67163e-21	40.5574
LINC01311	-1.17016	5.72592	-10.2432	1.0199e-22	2.6851e-21	40.5506
AL138900.2	2.11502	4.60907	10.2425	1.02623e-22	2.69669e-21	40.5445
MRGPRF-AS1	0.887802	3.45829	10.241	1.03934e-22	2.72603e-21	40.5319
AP001189.6	0.657906	3.07906	10.2351	1.0945e-22	2.86533e-21	40.4808
AP000553.2	-1.49051	4.60285	-10.2341	1.10351e-22	2.88354e-21	40.4727
AC112220.2	0.944117	7.34805	10.2171	1.28052e-22	3.33984e-21	40.3255
AL645608.8	-1.89034	4.77303	-10.2145	1.30946e-22	3.40899e-21	40.3034
AC245052.4	-1.04561	6.5523	-10.2119	1.33918e-22	3.47988e-21	40.2812
LINC00622	1.33787	5.45071	10.1921	1.59197e-22	4.1291e-21	40.1101
AL356299.2	-1.10215	4.42444	-10.1916	1.5993e-22	4.14045e-21	40.1056
LINC02099	-1.26297	4.52358	-10.1873	1.65921e-22	4.28763e-21	40.0692
LINC00862	-2.05469	5.234	-10.1851	1.69246e-22	4.36548e-21	40.0496
AL357055.3	1.0122	4.59388	10.1607	2.09098e-22	5.38352e-21	39.8404
C22orf34	1.30391	7.4451	10.1597	2.11067e-22	5.42423e-21	39.8311
AC009509.4	1.03659	4.28164	10.1585	2.13263e-22	5.47063e-21	39.8209
AL354707.1	-2.1892	6.81505	-10.1445	2.40831e-22	6.16649e-21	39.7006
ACOXL-AS1	1.50998	5.57194	10.1425	2.44905e-22	6.25937e-21	39.6841
RHPN1-AS1	-1.39934	7.63692	-10.1316	2.69245e-22	6.86894e-21	39.5903
AC099850.3	-1.84706	7.07493	-10.131	2.70556e-22	6.88984e-21	39.5855
AC009005.1	-1.7013	7.46916	-10.1266	2.81258e-22	7.14937e-21	39.5472
TMPO-AS1	-1.29984	7.67013	-10.1255	2.83797e-22	7.20084e-21	39.5383
AP003469.2	-1.56086	4.94704	-10.1227	2.90913e-22	7.36804e-21	39.5138
AC016027.1	-0.996686	6.01659	-10.1197	2.98409e-22	7.53799e-21	39.4886
RNF139-AS1	-1.12039	7.51468	-10.1196	2.987e-22	7.53799e-21	39.4876
AP003555.3	1.21033	3.59937	10.1186	3.01393e-22	7.59229e-21	39.4788
TMEM105	-1.81851	7.95751	-10.1147	3.11736e-22	7.83874e-21	39.4454
AL136162.1	-1.33229	5.29747	-10.1094	3.2625e-22	8.18898e-21	39.4004
AC145124.1	1.41171	4.76308	10.1036	3.43048e-22	8.59522e-21	39.3507
AC105942.1	1.25303	8.81726	10.1023	3.47113e-22	8.68155e-21	39.3391
AC109466.1	0.698679	2.99557	10.0953	3.68799e-22	9.20748e-21	39.2791
HHIP-AS1	2.6277	7.56391	10.0885	3.91086e-22	9.74653e-21	39.2211
AL391834.2	0.935945	6.96162	10.0855	4.01296e-22	9.98322e-21	39.1956
AC132192.2	-1.2457	6.17974	-10.0714	4.53201e-22	1.12545e-20	39.0753
AC004832.1	2.30963	5.2309	10.0691	4.62226e-22	1.14583e-20	39.0558
AC048341.2	-1.36348	6.27005	-10.0643	4.81846e-22	1.19236e-20	39.0147
AC010205.1	0.602536	2.98536	10.0615	4.93711e-22	1.21956e-20	38.9906
AC010255.1	1.33099	3.73851	10.0611	4.9539e-22	1.22156e-20	38.9873
LINC00710	0.844523	3.09151	10.0485	5.52217e-22	1.35929e-20	38.8799
AC139887.2	-1.00657	7.42294	-10.0376	6.06882e-22	1.49123e-20	38.7865
AC092119.2	-1.41928	6.33522	-10.0364	6.13038e-22	1.50371e-20	38.7765
AC128709.1	1.06852	3.3542	10.0345	6.22967e-22	1.5254e-20	38.7606
AC074033.1	1.37062	4.16814	10.0309	6.42726e-22	1.57103e-20	38.7298
AL079303.1	-2.19199	6.01293	-10.0296	6.50162e-22	1.58644e-20	38.7184
AC055854.1	1.25555	3.7461	10.0259	6.70983e-22	1.6344e-20	38.6872
LGALSL-DT	1.08919	4.1846	10.0248	6.77417e-22	1.64721e-20	38.6778
AC090150.1	0.197052	2.69854	10.0201	7.05581e-22	1.71272e-20	38.6375
LINC02362	-2.02096	7.14889	-10.019	7.11806e-22	1.72484e-20	38.6288
AC092691.3	0.307758	2.6967	10.0183	7.16471e-22	1.73314e-20	38.6223
DGCR9	-2.18694	6.52778	-10.0067	7.91432e-22	1.91117e-20	38.5239
AL161618.1	1.86182	3.97292	10.0064	7.93326e-22	1.91245e-20	38.5216
LINC02600	1.86835	5.07105	10.0049	8.0401e-22	1.93487e-20	38.5084
SEMA3B-AS1	1.30996	5.36725	10.0033	8.14711e-22	1.95726e-20	38.4953
AC092068.1	0.61017	3.05029	9.98785	9.30611e-22	2.23187e-20	38.3637
AC087741.1	-1.52778	9.00707	-9.9828	9.7182e-22	2.32672e-20	38.3209
ASB16-AS1	-0.752781	9.94726	-9.98086	9.88099e-22	2.36166e-20	38.3045
SNHG12	-1.06949	10.44	-9.96682	1.11461e-21	2.6595e-20	38.1853
AJ011932.1	1.03108	3.64344	9.95956	1.18609e-21	2.82523e-20	38.1239
AP000821.1	0.942052	3.12881	9.94057	1.39559e-21	3.31861e-20	37.963
LINC01513	1.54554	3.81555	9.93186	1.5035e-21	3.56914e-20	37.8894
AC097358.2	-1.13212	3.89388	-9.92558	1.58647e-21	3.75975e-20	37.8363
AC008870.2	-1.04875	6.15285	-9.92364	1.61299e-21	3.81613e-20	37.8199
AC008894.1	0.356288	2.79587	9.92315	1.6198e-21	3.82579e-20	37.8157
AC007285.1	-1.0177	4.85559	-9.91356	1.75804e-21	4.1453e-20	37.7348
AC026469.1	0.993547	3.90488	9.905	1.89145e-21	4.45238e-20	37.6624
AL590648.2	0.328608	2.72656	9.9022	1.93717e-21	4.55234e-20	37.6388
AC105137.2	-1.01608	4.32776	-9.90128	1.95236e-21	4.57857e-20	37.6311
AC069549.1	1.0633	3.88605	9.90113	1.95486e-21	4.57857e-20	37.6298
AL160313.1	0.799409	3.60746	9.88735	2.19887e-21	5.14146e-20	37.5135
AL445224.1	0.410545	2.83718	9.87447	2.45384e-21	5.72809e-20	37.4051
AC022211.3	-1.33123	5.50282	-9.87425	2.45854e-21	5.7295e-20	37.4032
AC106881.1	1.25032	5.53227	9.87001	2.54888e-21	5.93016e-20	37.3675
EPB41L4A-DT	1.21843	6.39066	9.86707	2.6134e-21	6.07018e-20	37.3428
AC013480.1	0.566739	2.92755	9.86507	2.65845e-21	6.16461e-20	37.3259
AL031665.1	0.670644	3.1511	9.83693	3.37726e-21	7.8185e-20	37.0893
AC093799.1	1.03807	4.68954	9.82906	3.61063e-21	8.34496e-20	37.0232
AC104237.1	0.425805	2.82569	9.82154	3.84867e-21	8.88047e-20	36.9601
AC078942.1	0.91579	3.31065	9.82043	3.88489e-21	8.94931e-20	36.9509
AC079760.2	1.39851	4.12804	9.81588	4.03801e-21	9.28675e-20	36.9126
AC104458.1	0.496019	2.8966	9.81295	4.13952e-21	9.5046e-20	36.8881
AC022211.1	-1.3149	5.50312	-9.81101	4.20824e-21	9.64658e-20	36.8718
AC007128.1	-2.52343	5.25042	-9.80691	4.35715e-21	9.97162e-20	36.8374
AC084125.2	-1.61526	7.09267	-9.80375	4.47525e-21	1.02252e-19	36.811
AL589765.4	-1.25082	6.32037	-9.78902	5.07041e-21	1.15662e-19	36.6876
AC011912.1	1.2062	5.1785	9.78686	5.16366e-21	1.17597e-19	36.6696
LINC01150	1.24378	4.52376	9.78044	5.4521e-21	1.23965e-19	36.6158
SILC1	2.28746	4.59102	9.76581	6.1703e-21	1.40067e-19	36.4935
BBOX1-AS1	-2.96254	5.91462	-9.74403	7.41635e-21	1.6808e-19	36.3117
AC090181.2	1.32675	6.03041	9.71003	9.87862e-21	2.23522e-19	36.0283
AL353611.1	0.315037	2.75963	9.70003	1.07457e-20	2.42749e-19	35.9452
AC010491.1	-1.24881	5.30445	-9.69037	1.16551e-20	2.62868e-19	35.8649
P4HA2-AS1	0.70879	3.29144	9.68849	1.18408e-20	2.66627e-19	35.8493
AC022217.2	0.778905	3.25418	9.68472	1.22217e-20	2.74764e-19	35.818
AL009179.1	-1.48044	5.98753	-9.68034	1.26801e-20	2.84612e-19	35.7816
AC083805.2	1.12327	4.12623	9.67662	1.30832e-20	2.9319e-19	35.7507
AC010997.3	0.604784	2.98627	9.66324	1.46383e-20	3.27514e-19	35.6397
AC037441.1	1.57158	4.28541	9.66127	1.48818e-20	3.32431e-19	35.6234
AC096677.1	-0.932564	6.22696	-9.65952	1.51023e-20	3.3682e-19	35.6088
AC023509.2	1.44734	4.4749	9.65578	1.55836e-20	3.47002e-19	35.5778
LINC01779	0.5105	2.92811	9.65324	1.59187e-20	3.539e-19	35.5568
AC245123.1	0.393337	2.79993	9.64451	1.7128e-20	3.80182e-19	35.4844
AC124854.1	0.967937	3.34218	9.61396	2.21199e-20	4.90209e-19	35.2317
LINC02299	0.506836	2.82172	9.60725	2.33958e-20	5.17664e-19	35.1763
AC087521.2	1.10394	4.6728	9.60647	2.35487e-20	5.20225e-19	35.1698
AC124861.1	0.649514	3.07982	9.59824	2.52241e-20	5.5636e-19	35.1019
LINC02284	0.619265	3.05196	9.59123	2.6745e-20	5.88978e-19	35.0441
AL355353.1	-1.15601	6.3299	-9.5875	2.75902e-20	6.06638e-19	35.0133
WDFY3-AS2	1.12719	8.08815	9.57491	3.06452e-20	6.71854e-19	34.9096
AC104083.1	1.25537	10.4278	9.57488	3.06522e-20	6.71854e-19	34.9093
AC027288.1	2.63707	5.52512	9.56983	3.19711e-20	6.99667e-19	34.8677
AC073195.1	-0.995409	5.39404	-9.56871	3.22715e-20	7.05141e-19	34.8585
AC008764.8	-1.01822	6.3405	-9.56522	3.32246e-20	7.24835e-19	34.8297
AC105053.1	1.50573	4.40327	9.56219	3.40731e-20	7.42189e-19	34.8048
HHATL-AS1	1.39294	3.59346	9.55905	3.49751e-20	7.60654e-19	34.779
LINC01612	2.26918	4.79824	9.55384	3.65276e-20	7.93187e-19	34.7361
PDZRN3-AS1	0.468266	2.85913	9.54845	3.82017e-20	8.28255e-19	34.6918
AC092953.2	0.917869	5.69474	9.54818	3.82887e-20	8.2886e-19	34.6896
AL353770.4	1.42449	3.45632	9.54012	4.09451e-20	8.84995e-19	34.6233
AC104024.2	-2.07623	5.59769	-9.53235	4.36751e-20	9.42548e-19	34.5595
AL445493.3	1.55136	4.44269	9.53214	4.37527e-20	9.4277e-19	34.5578
LINC02231	0.698147	2.94122	9.52051	4.81893e-20	1.03677e-18	34.4623
AP000223.1	0.964631	4.09215	9.51671	4.97346e-20	1.06838e-18	34.4311
AL391684.1	-0.989087	6.58037	-9.50671	5.40374e-20	1.15903e-18	34.3492
CYTOR	-1.30489	10.2187	-9.50497	5.48257e-20	1.17414e-18	34.3349
AC005277.2	0.863944	3.51418	9.50415	5.51984e-20	1.18032e-18	34.3282
AC007639.1	-1.13347	3.86876	-9.50392	5.53056e-20	1.18081e-18	34.3263
MELTF-AS1	-1.27076	7.22478	-9.49933	5.74495e-20	1.22471e-18	34.2887
AL021026.1	0.908625	3.43383	9.49289	6.06002e-20	1.28992e-18	34.2359
AC245060.6	-1.31715	7.04028	-9.48858	6.28036e-20	1.33479e-18	34.2007
LINC01460	-2.34391	5.76093	-9.48098	6.68836e-20	1.41935e-18	34.1385
AC026904.2	0.672676	3.22799	9.4792	6.78739e-20	1.43819e-18	34.124
AC109322.1	-1.07714	6.82731	-9.47852	6.82577e-20	1.44413e-18	34.1184
AC011511.5	1.92723	7.16753	9.46939	7.36141e-20	1.55511e-18	34.0437
U52111.1	-1.54497	5.61011	-9.4682	7.43463e-20	1.56821e-18	34.034
AL583805.2	0.350483	2.80828	9.4657	7.58982e-20	1.59854e-18	34.0136
AC013264.1	2.23429	5.50206	9.45263	8.45604e-20	1.77831e-18	33.9068
AL137003.2	0.90288	8.47157	9.45222	8.48472e-20	1.78111e-18	33.9035
LINC02213	0.422162	2.79069	9.45207	8.49482e-20	1.78111e-18	33.9023
AC084398.2	1.16042	3.8178	9.44519	8.99194e-20	1.88253e-18	33.8461
AL590491.2	1.31727	3.34439	9.44136	9.28059e-20	1.93719e-18	33.8149
AC133785.1	-2.31465	4.81761	-9.44136	9.28069e-20	1.93719e-18	33.8149
AC092040.1	1.00929	3.74718	9.4024	1.27959e-19	2.66695e-18	33.4976
LINC01147	0.644867	3.03339	9.392	1.39384e-19	2.90077e-18	33.4132
LMO7DN	1.24742	4.2377	9.38952	1.42254e-19	2.9561e-18	33.393
AP000662.1	1.329	4.93453	9.38059	1.53092e-19	3.1766e-18	33.3205
ZNF436-AS1	-0.82028	7.57424	-9.37866	1.55546e-19	3.22275e-18	33.3048
CA3-AS1	1.35968	4.99248	9.37701	1.57662e-19	3.26176e-18	33.2915
AC096733.2	0.938977	6.37852	9.37433	1.61174e-19	3.3295e-18	33.2697
AC012073.1	-1.12096	6.79092	-9.37106	1.65565e-19	3.41195e-18	33.2431
LINC02544	-1.92657	5.11033	-9.37099	1.65652e-19	3.41195e-18	33.2426
ADIRF-AS1	1.5204	8.78384	9.36993	1.67107e-19	3.43686e-18	33.234
AC010442.1	-0.909994	10.4285	-9.36852	1.69048e-19	3.47169e-18	33.2226
AC006449.5	-1.20887	6.18579	-9.36719	1.70902e-19	3.50137e-18	33.2118
AP001160.1	-0.914072	5.68128	-9.36713	1.70994e-19	3.50137e-18	33.2113
AP000915.1	0.540552	2.99813	9.36582	1.72838e-19	3.53396e-18	33.2007
AC117453.1	1.09147	3.68755	9.36054	1.80499e-19	3.68524e-18	33.1578
LINC02159	-2.43722	6.13395	-9.35736	1.85259e-19	3.77691e-18	33.1321
AL450270.1	0.658536	2.97368	9.35033	1.96258e-19	3.99533e-18	33.0752
ZNF687-AS1	-1.02269	5.79957	-9.3498	1.97118e-19	4.00702e-18	33.0709
TMEM51-AS1	-1.41025	7.61876	-9.34731	2.01172e-19	4.08351e-18	33.0508
AP000487.1	-0.704604	6.40919	-9.34496	2.05091e-19	4.15703e-18	33.0317
AC116366.2	0.990678	3.82025	9.33804	2.17055e-19	4.39318e-18	32.9757
AC127024.5	-0.860453	6.46577	-9.33297	2.26255e-19	4.57277e-18	32.9347
AC090109.1	0.36912	2.74737	9.32174	2.48045e-19	5.00594e-18	32.8439
AC009121.1	-1.09554	4.1865	-9.3147	2.62748e-19	5.29502e-18	32.787
AL355304.1	1.01158	3.64926	9.3104	2.72145e-19	5.47653e-18	32.7523
USP30-AS1	1.4446	6.75785	9.30814	2.77205e-19	5.57035e-18	32.7341
AC124016.2	1.19256	5.66371	9.30773	2.78148e-19	5.58129e-18	32.7308
AC107959.3	-1.63781	5.89025	-9.29733	3.02817e-19	6.06761e-18	32.6469
AC091057.1	-1.16867	8.57477	-9.28917	3.23663e-19	6.47597e-18	32.5811
LINC02576	-1.5687	5.2348	-9.289	3.24122e-19	6.47597e-18	32.5797
AL162377.1	0.769882	7.18446	9.28866	3.25023e-19	6.48471e-18	32.577
LINC00284	1.71061	4.17619	9.28684	3.29867e-19	6.57199e-18	32.5624
AC025569.1	1.5601	6.66113	9.28372	3.38384e-19	6.73211e-18	32.5372
CLDN10-AS1	-2.99759	5.63618	-9.28086	3.46371e-19	6.88125e-18	32.5142
AC073842.2	-1.1675	5.2864	-9.2696	3.79648e-19	7.52499e-18	32.4236
AC092746.1	0.551374	2.89833	9.26954	3.79849e-19	7.52499e-18	32.4231
GPC5-AS1	1.20529	3.21348	9.26589	3.91326e-19	7.74141e-18	32.3937
ADD3-AS1	1.01192	4.84069	9.2588	4.14582e-19	8.18989e-18	32.3367
AL162171.2	1.10617	4.93171	9.25454	4.29191e-19	8.46655e-18	32.3025
AC124319.4	1.01668	3.92808	9.25177	4.3897e-19	8.64728e-18	32.2802
AC092809.2	1.45133	4.5194	9.24304	4.71287e-19	9.27085e-18	32.2101
AC027449.1	0.818821	3.4793	9.23927	4.85941e-19	9.54571e-18	32.1799
AC010624.1	1.4572	4.20421	9.23237	5.13986e-19	1.00825e-17	32.1245
AL135902.1	0.573288	2.8319	9.23183	5.16238e-19	1.01125e-17	32.1202
AC009974.1	1.17031	4.46713	9.22865	5.2978e-19	1.03633e-17	32.0946
LENG8-AS1	-0.862785	7.75762	-9.22534	5.44178e-19	1.06301e-17	32.0681
AC113349.1	1.70244	3.77321	9.22058	5.65615e-19	1.10334e-17	32.03
AC090825.1	1.15297	5.20938	9.21675	5.83499e-19	1.13665e-17	31.9992
ST20-AS1	0.967169	8.47	9.21202	6.06313e-19	1.17945e-17	31.9614
AL589935.1	1.06126	4.59085	9.21031	6.14812e-19	1.1943e-17	31.9476
AC090617.5	0.725322	6.18291	9.21014	6.15656e-19	1.1943e-17	31.9463
AL358473.2	0.406601	2.8064	9.20666	6.33253e-19	1.22674e-17	31.9184
AC021851.1	-0.889894	5.55734	-9.1916	7.1548e-19	1.38412e-17	31.7979
AC016813.1	0.28232	2.74975	9.19079	7.20162e-19	1.39125e-17	31.7915
AC007750.1	-1.3185	5.097	-9.18799	7.36708e-19	1.42126e-17	31.769
LINC01571	1.64626	3.71701	9.1811	7.78936e-19	1.50066e-17	31.714
AC105046.1	1.34384	4.11774	9.17214	8.37457e-19	1.61118e-17	31.6425
AC079089.1	-1.57507	4.61345	-9.16258	9.04752e-19	1.73826e-17	31.5662
AP003973.2	0.758696	3.41463	9.15581	9.55664e-19	1.83357e-17	31.5122
BX005040.1	1.11329	3.2335	9.14807	1.01722e-18	1.949e-17	31.4505
AC233280.1	-1.05579	4.12102	-9.13106	1.16683e-18	2.23259e-17	31.3151
AC009093.2	1.05185	5.635	9.12521	1.22322e-18	2.3373e-17	31.2685
CLYBL-AS1	0.279448	2.7372	9.12092	1.26618e-18	2.4161e-17	31.2344
ERVE-1	1.66405	6.54758	9.11963	1.27936e-18	2.43791e-17	31.2242
AC092747.4	0.845769	9.12281	9.11296	1.34995e-18	2.56894e-17	31.1712
COL4A2-AS1	0.8841	3.66375	9.09465	1.56413e-18	2.97248e-17	31.0258
SH3RF3-AS1	1.22438	5.97126	9.08079	1.74845e-18	3.31826e-17	30.9159
SRGAP3-AS2	3.13006	5.80844	9.0782	1.78516e-18	3.38335e-17	30.8954
LINC01140	1.252	6.4742	9.07593	1.81788e-18	3.4407e-17	30.8775
AC087477.5	0.651625	3.25893	9.07451	1.83879e-18	3.47559e-17	30.8662
AC008610.1	-1.13698	5.94053	-9.06802	1.93703e-18	3.65633e-17	30.8148
LINC01266	1.1918	4.69228	9.06546	1.97718e-18	3.7271e-17	30.7945
SMAD9-IT1	0.957711	3.60694	9.06311	2.01476e-18	3.79283e-17	30.776
JAZF1-AS1	0.82825	3.66046	9.06254	2.024e-18	3.80511e-17	30.7714
AC087392.5	0.855622	4.05936	9.06011	2.06393e-18	3.87499e-17	30.7522
AL359532.1	0.816485	5.39247	9.05744	2.10849e-18	3.95334e-17	30.7311
AC120049.1	1.25266	6.48928	9.05689	2.11782e-18	3.96238e-17	30.7267
AC026124.1	0.691708	3.04397	9.05682	2.11897e-18	3.96238e-17	30.7262
AP003501.2	0.166174	2.69707	9.05393	2.16867e-18	4.04991e-17	30.7033
AC010761.5	-1.02605	4.53772	-9.04476	2.33392e-18	4.35272e-17	30.6308
AL162408.1	0.875292	3.21223	9.04379	2.35212e-18	4.38083e-17	30.6232
MYOSLID	-2.08196	6.12745	-9.04301	2.36682e-18	4.39907e-17	30.617
LINC00365	1.56367	5.16663	9.04294	2.3682e-18	4.39907e-17	30.6164
AC106028.2	1.01864	4.31282	9.03236	2.5773e-18	4.78115e-17	30.5329
LINC01366	0.967358	3.85366	9.03114	2.60258e-18	4.82166e-17	30.5233
SCN1A-AS1	1.48946	4.84533	9.02415	2.7522e-18	5.09211e-17	30.4681
AC011503.2	-1.45966	6.6802	-9.01565	2.94544e-18	5.44245e-17	30.4012
AL133153.2	-0.840636	3.64431	-9.01446	2.97366e-18	5.48735e-17	30.3918
CASC2	1.08359	7.95035	9.00862	3.1155e-18	5.74155e-17	30.3458
VAC14-AS1	-1.48407	5.11899	-9.00684	3.16023e-18	5.81632e-17	30.3317
AC073529.1	-1.06115	5.11743	-9.00016	3.33328e-18	6.12676e-17	30.2791
AL133320.1	2.04895	4.13265	8.99921	3.35859e-18	6.1652e-17	30.2716
AL161756.1	-0.930814	4.72729	-8.9901	3.61155e-18	6.62086e-17	30.2
AC004477.1	-1.08609	5.63484	-8.97672	4.01777e-18	7.35592e-17	30.0948
DPH6-DT	1.06609	4.36918	8.9495	4.98866e-18	9.12157e-17	29.8813
SMC2-AS1	1.30699	5.01088	8.94867	5.02186e-18	9.1703e-17	29.8747
AC105020.6	0.72653	4.95336	8.94745	5.07079e-18	9.2476e-17	29.8651
AC010864.1	-0.848105	5.51275	-8.93707	5.50622e-18	1.00286e-16	29.7839
PRMT5-AS1	-0.922661	5.16429	-8.93649	5.53137e-18	1.00613e-16	29.7794
LSINCT5	1.31523	3.72231	8.93597	5.55442e-18	1.00902e-16	29.7753
LINC01705	-1.6388	4.48161	-8.93008	5.81997e-18	1.05589e-16	29.7292
LINC00852	0.853596	6.02026	8.92749	5.94106e-18	1.07646e-16	29.7089
AL033519.3	2.00334	5.21539	8.92593	6.015e-18	1.08845e-16	29.6967
LACTB2-AS1	-1.02721	5.92378	-8.92253	6.17901e-18	1.11669e-16	29.6701
AC099066.2	-1.52828	4.83149	-8.92106	6.25147e-18	1.12833e-16	29.6586
AC097658.2	0.340208	2.80574	8.91801	6.40428e-18	1.15442e-16	29.6348
LINC00629	-1.35198	4.14833	-8.91027	6.80934e-18	1.22586e-16	29.5743
AC103681.2	0.573691	3.15166	8.89378	7.75849e-18	1.39493e-16	29.4455
AL357518.1	0.557992	2.96749	8.89135	7.90916e-18	1.4202e-16	29.4266
AL583856.2	0.83176	4.21784	8.89075	7.94684e-18	1.42514e-16	29.4219
RBMS3-AS3	1.25871	4.64263	8.88548	8.28455e-18	1.4838e-16	29.3808
LINC01917	0.497588	2.89407	8.88414	8.37255e-18	1.49765e-16	29.3704
AC069544.1	-1.04684	6.06989	-8.8837	8.40201e-18	1.49969e-16	29.3669
AC006064.3	-0.981029	4.06021	-8.88365	8.40537e-18	1.49969e-16	29.3665
AL109910.2	0.485563	2.94597	8.88274	8.46566e-18	1.50853e-16	29.3595
AC093484.2	0.490777	3.01761	8.88144	8.55349e-18	1.52224e-16	29.3493
AL731533.2	-1.36055	4.86691	-8.87854	8.75125e-18	1.55546e-16	29.3268
AC022784.1	-2.19052	5.45543	-8.87813	8.77986e-18	1.55856e-16	29.3235
AC138207.4	-0.86514	7.31656	-8.87518	8.98665e-18	1.59325e-16	29.3006
AC079779.2	0.775668	3.40764	8.8733	9.12097e-18	1.61502e-16	29.2859
NARF-AS1	-1.01791	4.19486	-8.87024	9.34387e-18	1.6524e-16	29.2621
AP000873.2	-0.824608	7.29973	-8.86751	9.54739e-18	1.68626e-16	29.2409
AC131009.3	-0.956334	5.37432	-8.86087	1.00613e-17	1.7748e-16	29.1891
AP001469.3	-1.05596	7.30717	-8.8573	1.03482e-17	1.82311e-16	29.1614
AC016394.2	-0.928339	6.65913	-8.85374	1.06427e-17	1.87264e-16	29.1337
MCM3AP-AS1	-0.740424	8.60338	-8.85094	1.08803e-17	1.91204e-16	29.112
AL365181.3	-2.91446	8.46994	-8.85036	1.093e-17	1.91836e-16	29.1075
AC006058.1	2.16859	6.42717	8.83908	1.19452e-17	2.09393e-16	29.0198
AC104051.2	0.674876	3.07222	8.83559	1.22777e-17	2.14952e-16	28.9928
TMEM147-AS1	-0.915764	9.26923	-8.83495	1.23401e-17	2.15584e-16	28.9878
AP003025.1	0.692543	2.9258	8.83477	1.23574e-17	2.15584e-16	28.9864
AC005165.1	1.89886	5.25021	8.83475	1.236e-17	2.15584e-16	28.9862
RBPMS-AS1	1.54031	7.72068	8.8302	1.28105e-17	2.23163e-16	28.9509
AL162511.1	2.33864	7.08901	8.82747	1.30881e-17	2.27717e-16	28.9297
MAP3K14-AS1	-0.958862	8.67395	-8.82096	1.37749e-17	2.39126e-16	28.8793
AL596442.2	1.43416	4.97462	8.82093	1.3778e-17	2.39126e-16	28.8791
AC016987.1	0.2432	2.7229	8.81611	1.43109e-17	2.48067e-16	28.8416
AL022344.1	0.994711	3.88925	8.81377	1.45764e-17	2.52357e-16	28.8235
AP002957.1	-1.82449	4.67625	-8.80922	1.51061e-17	2.61205e-16	28.7883
AP002907.1	-0.976828	6.18192	-8.8068	1.53958e-17	2.65887e-16	28.7695
AC053503.2	-1.2038	4.40911	-8.8	1.62399e-17	2.80119e-16	28.7169
FILNC1	0.901038	3.36373	8.79225	1.72571e-17	2.97297e-16	28.657
AC093726.1	0.870396	7.94118	8.77735	1.93945e-17	3.33709e-16	28.5418
C2CD4D-AS1	-1.52896	8.47168	-8.77484	1.97802e-17	3.39928e-16	28.5224
AP001065.1	1.35564	5.13358	8.77462	1.98144e-17	3.40098e-16	28.5207
LINC02660	0.464699	2.82976	8.77345	1.9996e-17	3.42795e-16	28.5117
AL589765.6	-1.10941	4.23735	-8.7677	2.09174e-17	3.58153e-16	28.4673
AL078587.1	-1.17304	4.23771	-8.74792	2.44149e-17	4.17528e-16	28.3148
AC022509.4	0.675432	3.14968	8.72425	2.93676e-17	5.01613e-16	28.1327
AC068722.2	0.999339	4.05124	8.72383	2.94654e-17	5.0267e-16	28.1294
B4GALT1-AS1	0.931836	6.0737	8.71321	3.20066e-17	5.45359e-16	28.0478
AC108673.3	0.891563	6.02785	8.70918	3.30272e-17	5.62064e-16	28.0169
AL731569.1	-0.859166	6.08592	-8.70567	3.39428e-17	5.76944e-16	27.9899
PKNOX2-AS1	0.399346	2.84205	8.70377	3.44481e-17	5.84825e-16	27.9753
AL033527.3	-1.07708	4.38808	-8.7002	3.54197e-17	6.00591e-16	27.9479
AC000403.1	1.09077	6.27133	8.6946	3.6995e-17	6.26545e-16	27.905
AP001453.4	-0.862823	6.74448	-8.69263	3.75651e-17	6.35431e-16	27.8899
MAFG-DT	-1.11788	9.16908	-8.67984	4.14915e-17	7.01002e-16	27.7919
AP003117.1	0.512659	3.04618	8.67927	4.16763e-17	7.03275e-16	27.7875
AC093904.2	-1.48588	4.36618	-8.67521	4.30107e-17	7.24919e-16	27.7564
NR2F2-AS1	1.14405	6.73944	8.67188	4.41355e-17	7.42983e-16	27.731
AC110792.3	0.761224	4.28782	8.67128	4.43442e-17	7.456e-16	27.7263
LINC00471	-0.952226	5.63501	-8.66719	4.57725e-17	7.68692e-16	27.6951
ATP13A4-AS1	2.14615	4.93517	8.66034	4.82686e-17	8.09641e-16	27.6427
AL365214.2	0.873917	4.1395	8.65703	4.95263e-17	8.29743e-16	27.6174
AC005264.1	0.923803	4.48358	8.65051	5.2091e-17	8.71669e-16	27.5676
LINC00639	1.33964	5.67974	8.64987	5.23512e-17	8.74977e-16	27.5627
LINC00880	-1.67409	5.02439	-8.64787	5.31676e-17	8.87563e-16	27.5474
AP002954.1	1.35618	5.12465	8.64731	5.34002e-17	8.90385e-16	27.5431
AL590666.2	-2.32564	6.42058	-8.64347	5.50113e-17	9.16157e-16	27.5138
LINC00265	-0.999427	8.71007	-8.64184	5.57088e-17	9.26672e-16	27.5014
AC091729.3	-0.97472	8.64783	-8.63888	5.70016e-17	9.47051e-16	27.4788
AC006116.5	0.613223	3.1608	8.63849	5.71746e-17	9.488e-16	27.4758
AL035446.1	1.60671	5.71705	8.63101	6.05805e-17	1.00413e-15	27.4188
AC016065.1	-0.874844	8.47155	-8.62539	6.32685e-17	1.04744e-15	27.376
AL137186.2	0.768527	7.72955	8.62444	6.37383e-17	1.05398e-15	27.3687
MME-AS1	0.38103	2.82553	8.6238	6.40504e-17	1.05789e-15	27.3638
AC103724.4	0.682987	3.4469	8.62104	6.5435e-17	1.07949e-15	27.3428
AC107952.2	1.01065	5.02852	8.6156	6.82429e-17	1.12448e-15	27.3013
AC113192.2	0.401339	2.8294	8.61006	7.12249e-17	1.17224e-15	27.2592
AC007773.1	-1.16905	6.05883	-8.60883	7.19016e-17	1.18199e-15	27.2499
AL592114.3	0.80166	3.40457	8.60702	7.29177e-17	1.1965e-15	27.236
MNX1-AS2	-1.5428	4.75986	-8.60695	7.29555e-17	1.1965e-15	27.2355
AL049539.1	-0.935921	3.70004	-8.60445	7.43771e-17	1.21839e-15	27.2165
LINC01982	0.642207	2.99259	8.60415	7.45514e-17	1.21982e-15	27.2142
ADPGK-AS1	0.780215	5.06032	8.59041	8.28838e-17	1.35458e-15	27.1097
AF165147.1	1.10548	4.98757	8.5893	8.35958e-17	1.36462e-15	27.1013
AL031768.1	-0.974553	4.7507	-8.5882	8.43066e-17	1.37462e-15	27.093
AL139220.2	1.02024	7.06182	8.587	8.50857e-17	1.38571e-15	27.0839
AC007405.1	1.51361	6.37608	8.57897	9.0516e-17	1.47244e-15	27.0229
AC092111.1	1.19072	5.71115	8.57824	9.10292e-17	1.47907e-15	27.0173
AC093607.1	0.575326	2.93384	8.5736	9.43351e-17	1.53101e-15	26.9822
LINC00467	-0.913161	10.2978	-8.57268	9.50056e-17	1.5401e-15	26.9752
AL133551.1	-0.887391	4.06082	-8.57128	9.6038e-17	1.55504e-15	26.9646
HMGA2-AS1	-1.7093	5.24923	-8.56687	9.93473e-17	1.60676e-15	26.9312
LINC00924	1.37426	5.33674	8.56388	1.01663e-16	1.64232e-15	26.9084
AC239803.3	-1.04996	3.98797	-8.56159	1.03467e-16	1.66955e-15	26.8911
LINC00315	0.892693	4.05491	8.54031	1.21839e-16	1.96372e-15	26.73
AL355312.4	-1.99296	7.23413	-8.53833	1.23706e-16	1.99152e-15	26.715
AC025766.1	-0.937599	4.23343	-8.53799	1.24022e-16	1.99432e-15	26.7125
UBA6-AS1	-0.667301	9.61439	-8.53402	1.27863e-16	2.05373e-15	26.6825
AC053503.4	0.443585	2.90143	8.52765	1.34259e-16	2.15398e-15	26.6344
AC110769.2	-0.888391	4.43304	-8.52721	1.34712e-16	2.15808e-15	26.631
C8orf34-AS1	2.64937	8.15967	8.52711	1.34822e-16	2.15808e-15	26.6302
LINC01099	0.767125	3.46585	8.52647	1.35484e-16	2.16619e-15	26.6254
AC010319.4	-0.807599	4.87497	-8.52198	1.40224e-16	2.23943e-15	26.5915
AL357093.2	2.29499	5.43387	8.52151	1.40727e-16	2.2449e-15	26.588
AL645728.1	0.787825	6.01784	8.51644	1.46304e-16	2.33121e-15	26.5497
AC104758.5	0.147804	2.68635	8.51307	1.50126e-16	2.38939e-15	26.5243
LINC01348	-1.66126	6.78837	-8.51157	1.51864e-16	2.4143e-15	26.5129
AC012640.2	-1.16712	7.22372	-8.50613	1.58318e-16	2.51406e-15	26.4719
AP002856.3	0.623134	2.81278	8.5029	1.62273e-16	2.57394e-15	26.4476
AL450469.2	0.219071	2.72589	8.50108	1.64547e-16	2.60707e-15	26.4339
SCAT1	-1.94969	6.12505	-8.50049	1.65292e-16	2.6159e-15	26.4294
AC011944.1	1.75093	5.92418	8.49834	1.68033e-16	2.65628e-15	26.4132
PRRT3-AS1	-1.31266	6.66421	-8.49683	1.69984e-16	2.68411e-15	26.4018
AC093904.4	-2.04137	5.48397	-8.49564	1.71537e-16	2.70557e-15	26.3929
HOXC-AS2	-2.07643	4.79398	-8.49431	1.7329e-16	2.73014e-15	26.3829
AP004609.3	0.842022	6.49833	8.48632	1.84199e-16	2.89876e-15	26.3227
LINC02197	0.91399	3.12745	8.4858	1.84926e-16	2.90692e-15	26.3188
AL139089.1	-1.03694	5.80602	-8.48232	1.89915e-16	2.98201e-15	26.2926
LINC00628	-1.05473	3.74992	-8.48196	1.90428e-16	2.98671e-15	26.2899
LINC02006	1.36637	4.91438	8.47932	1.94314e-16	3.04424e-15	26.27
AP001363.1	0.795327	3.47345	8.47871	1.95209e-16	3.05485e-15	26.2655
LINC01993	-1.56418	5.03509	-8.47739	1.97188e-16	3.08239e-15	26.2556
PTPRG-AS1	-1.2671	6.87866	-8.47556	1.99962e-16	3.12226e-15	26.2418
AL031595.3	1.01275	5.75957	8.47395	2.02441e-16	3.15745e-15	26.2296
AC012236.1	-1.44872	7.84756	-8.47372	2.02788e-16	3.15934e-15	26.228
AC145285.2	-0.818573	6.27601	-8.4735	2.03139e-16	3.16129e-15	26.2263
AC024614.1	0.246159	2.7225	8.47112	2.06847e-16	3.21542e-15	26.2084
AL022322.1	-1.48119	6.49581	-8.46965	2.09181e-16	3.24811e-15	26.1974
AP002498.1	-2.18368	5.41992	-8.46274	2.20508e-16	3.4202e-15	26.1454
AC084855.1	0.590096	3.13145	8.46093	2.2357e-16	3.46386e-15	26.1318
HCG18	-0.58563	11.4764	-8.45603	2.32074e-16	3.59163e-15	26.095
LMO7DN-IT1	0.946236	3.67881	8.45575	2.32555e-16	3.59288e-15	26.093
LINC01747	0.915262	3.77636	8.45569	2.32668e-16	3.59288e-15	26.0925
AC027348.1	0.73826	3.41011	8.45232	2.38724e-16	3.68234e-15	26.0672
AC026904.1	0.71714	3.26812	8.44571	2.51034e-16	3.86796e-15	26.0177
AC111149.2	-2.17865	5.3104	-8.44554	2.51363e-16	3.86878e-15	26.0164
AC006252.1	-0.845063	5.15321	-8.44029	2.6161e-16	4.02207e-15	25.977
AL365259.1	0.906289	3.49601	8.43881	2.64561e-16	4.06299e-15	25.9659
LINC00930	1.86522	5.12874	8.43672	2.68803e-16	4.12361e-15	25.9503
AC009121.2	-0.977735	4.45416	-8.4357	2.70892e-16	4.1511e-15	25.9427
AC096773.1	0.38054	2.84893	8.43536	2.71604e-16	4.15611e-15	25.9401
AC090844.3	0.764134	3.25207	8.43526	2.71812e-16	4.15611e-15	25.9393
AC008764.6	-0.857121	6.46629	-8.43213	2.78342e-16	4.25131e-15	25.9159
AC087623.3	0.723349	3.42582	8.42636	2.90826e-16	4.43715e-15	25.8727
AC089999.2	-0.997646	4.16731	-8.42274	2.98927e-16	4.55579e-15	25.8456
LINC02345	1.81539	7.12402	8.42065	3.03714e-16	4.62372e-15	25.83
AC135178.4	0.205146	2.7092	8.41962	3.06102e-16	4.65502e-15	25.8223
AC005865.1	-1.43925	4.63137	-8.4091	3.31531e-16	5.03625e-15	25.7436
LINC02605	1.4765	5.94064	8.40876	3.32396e-16	5.04392e-15	25.7411
SPAG5-AS1	-0.783562	7.15509	-8.40841	3.33265e-16	5.05164e-15	25.7385
AL158835.2	-0.816869	4.015	-8.40194	3.50043e-16	5.30021e-15	25.6901
LINC02512	0.946926	3.22605	8.39542	3.67771e-16	5.56263e-15	25.6414
PCAT7	-1.54618	5.35096	-8.39458	3.70117e-16	5.59208e-15	25.6352
AL590708.1	-1.14457	4.30297	-8.39263	3.75625e-16	5.66919e-15	25.6206
AL031600.1	-1.28329	5.65383	-8.38609	3.9469e-16	5.95051e-15	25.5718
LINC01797	0.499847	2.99555	8.38305	4.0388e-16	6.08252e-15	25.5492
AC106900.1	-1.63173	4.30849	-8.38199	4.07117e-16	6.12469e-15	25.5413
AC079210.1	1.32578	4.85607	8.37786	4.20043e-16	6.31236e-15	25.5105
AC067930.4	-1.29055	4.58955	-8.37662	4.24005e-16	6.36508e-15	25.5013
LINC00525	-1.5969	4.67742	-8.37502	4.29161e-16	6.43557e-15	25.4894
ENOX1-AS2	0.146536	2.68174	8.37475	4.30038e-16	6.44183e-15	25.4873
AP001094.3	0.8497	3.47021	8.37199	4.39094e-16	6.57046e-15	25.4668
AL357093.1	1.02692	3.40097	8.37132	4.41318e-16	6.59669e-15	25.4618
AC092802.1	1.1749	4.75656	8.36893	4.49362e-16	6.70977e-15	25.444
AC112250.2	0.462749	3.00248	8.36537	4.61616e-16	6.88541e-15	25.4175
NFYC-AS1	-0.870482	6.77389	-8.36316	4.69398e-16	6.99403e-15	25.4011
AL355076.2	-1.02938	4.24996	-8.36276	4.70835e-16	7.00799e-15	25.3981
AC008496.2	-2.08122	5.03838	-8.35915	4.83837e-16	7.19386e-15	25.3712
AL365181.2	-2.87993	6.71158	-8.35617	4.94835e-16	7.34959e-15	25.3491
AC025822.2	0.676533	3.36202	8.35539	4.97784e-16	7.38555e-15	25.3432
AL137060.1	-0.961089	5.06507	-8.35106	5.14316e-16	7.62276e-15	25.3111
AL023806.1	0.781016	4.27544	8.34121	5.53981e-16	8.20196e-15	25.2379
AL442663.3	0.772235	4.63473	8.33721	5.70902e-16	8.44356e-15	25.2082
AC007128.2	-1.66695	4.18541	-8.33491	5.80888e-16	8.58219e-15	25.1912
SNHG25	-1.13131	5.63615	-8.33265	5.9087e-16	8.72047e-15	25.1744
AC004584.1	-0.738083	3.78677	-8.33076	5.99363e-16	8.83651e-15	25.1603
LINC01919	0.395369	2.8409	8.32744	6.14517e-16	9.0504e-15	25.1357
LINC00337	-1.63439	5.34596	-8.32665	6.18197e-16	9.09502e-15	25.1299
AC087289.6	-1.0422	6.45896	-8.32519	6.25007e-16	9.18556e-15	25.1191
LINC01394	0.787433	3.52555	8.31408	6.79505e-16	9.97604e-15	25.0367
AC092155.1	0.482073	2.89157	8.31258	6.87222e-16	1.00788e-14	25.0256
FRGCA	-1.57532	4.46985	-8.294	7.90132e-16	1.15759e-14	24.8882
AL161668.3	-0.891864	4.505	-8.29362	7.92387e-16	1.15968e-14	24.8854
AF127936.2	-1.31032	4.34218	-8.28998	8.14354e-16	1.19059e-14	24.8584
AC098859.2	0.264633	2.74355	8.28589	8.3972e-16	1.22639e-14	24.8282
U47924.1	-0.852435	3.74931	-8.28428	8.4994e-16	1.24003e-14	24.8163
LINC01281	-1.27716	4.60133	-8.27645	9.01355e-16	1.31367e-14	24.7585
NPSR1-AS1	-1.54767	4.11559	-8.27404	9.17737e-16	1.33616e-14	24.7407
AC007879.3	-0.903501	4.73184	-8.27354	9.21169e-16	1.33976e-14	24.7371
AC099509.1	-2.07304	5.52805	-8.27336	9.22443e-16	1.34022e-14	24.7357
AC016877.3	-1.39522	4.35389	-8.2658	9.76157e-16	1.41679e-14	24.68
AP001094.2	1.2124	5.38796	8.26521	9.80503e-16	1.42163e-14	24.6756
GRK5-IT1	0.651601	3.129	8.26488	9.82905e-16	1.42364e-14	24.6732
LINC01990	0.753995	3.6257	8.26351	9.93037e-16	1.43683e-14	24.6631
AL133342.1	0.887266	4.16395	8.26306	9.9641e-16	1.44015e-14	24.6597
AC082651.3	1.09891	4.07327	8.26293	9.97388e-16	1.44015e-14	24.6588
Z95331.1	-1.02816	6.57157	-8.26276	9.98634e-16	1.44046e-14	24.6575
AC004540.1	1.20927	6.74201	8.25693	1.04319e-15	1.50319e-14	24.6146
AL117335.1	0.986876	4.58488	8.25427	1.06411e-15	1.53174e-14	24.595
AC037441.2	0.413014	2.85982	8.25338	1.07122e-15	1.54039e-14	24.5885
C5orf56	0.793849	9.44187	8.25165	1.08517e-15	1.55708e-14	24.5757
AC130415.1	0.237203	2.7333	8.25161	1.0855e-15	1.55708e-14	24.5754
AC007221.1	0.688573	3.01171	8.25153	1.08616e-15	1.55708e-14	24.5748
AC233976.1	0.690162	3.30021	8.25125	1.08841e-15	1.55872e-14	24.5728
AC010326.3	-0.761991	8.04948	-8.24711	1.12267e-15	1.60614e-14	24.5423
FAM83C-AS1	-0.765743	3.58267	-8.24425	1.14692e-15	1.63916e-14	24.5212
AC025265.1	-1.09496	4.92047	-8.24188	1.16739e-15	1.66672e-14	24.5038
ILF3-DT	0.654201	10.72	8.24136	1.17189e-15	1.67144e-14	24.5
AC093895.1	-1.9071	5.04017	-8.23819	1.20002e-15	1.70982e-14	24.4767
HELLPAR	-1.03394	6.35784	-8.23129	1.26341e-15	1.7983e-14	24.426
AL158837.1	0.228868	2.72453	8.22916	1.28372e-15	1.82537e-14	24.4103
AL731563.3	-0.721088	6.18045	-8.22827	1.29223e-15	1.83559e-14	24.4038
LINC01927	0.850959	3.34741	8.22764	1.29833e-15	1.84239e-14	24.3991
VIPR1-AS1	1.50557	6.14709	8.22492	1.32492e-15	1.87822e-14	24.3792
LINC02285	1.02362	4.95565	8.21738	1.40157e-15	1.98487e-14	24.3238
AC087477.2	0.978626	5.86257	8.21241	1.45449e-15	2.05774e-14	24.2873
RMDN2-AS1	-1.51863	5.18406	-8.20762	1.50733e-15	2.13034e-14	24.2522
AP005233.2	-2.17887	4.79515	-8.20664	1.51829e-15	2.14367e-14	24.245
AC068724.1	-0.691815	3.51322	-8.20392	1.54938e-15	2.18536e-14	24.2251
LINC02585	-0.774423	4.41255	-8.20256	1.56515e-15	2.20538e-14	24.2151
CARMN	1.20535	6.90393	8.20076	1.58623e-15	2.23284e-14	24.2019
PRC1-AS1	-0.879649	4.35492	-8.19761	1.6239e-15	2.28357e-14	24.1788
C1QTNF1-AS1	0.918083	3.38109	8.19087	1.70732e-15	2.39847e-14	24.1295
LINC00636	0.687748	3.31096	8.17926	1.86116e-15	2.61196e-14	24.0446
AC090409.1	1.02259	4.56873	8.1778	1.88151e-15	2.63788e-14	24.0339
AL138831.2	0.656605	3.60401	8.17647	1.90017e-15	2.66138e-14	24.0241
AC011481.2	-0.868982	4.37534	-8.17512	1.91932e-15	2.68552e-14	24.0143
VWA8-AS1	1.12177	4.04273	8.1749	1.92239e-15	2.68712e-14	24.0127
LINC00887	-1.71824	4.76485	-8.1746	1.92667e-15	2.69042e-14	24.0105
SNHG17	-0.91705	10.8387	-8.17095	1.97961e-15	2.7616e-14	23.9838
AC134312.5	-1.42323	4.78099	-8.16527	2.06489e-15	2.87529e-14	23.9423
AC093788.1	-0.93355	5.67196	-8.16525	2.06522e-15	2.87529e-14	23.9422
AC007688.2	0.475363	2.976	8.16439	2.0784e-15	2.89077e-14	23.9359
LINC02587	1.03696	3.80613	8.16327	2.09568e-15	2.91191e-14	23.9277
LINC01389	-0.961623	4.89869	-8.16294	2.1008e-15	2.91613e-14	23.9253
AL031058.1	-1.4927	6.68799	-8.16218	2.1127e-15	2.92974e-14	23.9198
LINC02473	-1.16985	3.81282	-8.16112	2.12941e-15	2.95e-14	23.912
FAM66C	0.949676	6.63274	8.15911	2.16133e-15	2.99126e-14	23.8974
AC104241.2	0.643249	2.9571	8.15872	2.16755e-15	2.99691e-14	23.8945
AL109615.3	-1.83955	7.62124	-8.15704	2.19484e-15	3.03165e-14	23.8822
LINC01970	-1.03077	4.40269	-8.14989	2.31418e-15	3.19334e-14	23.8301
ATP2A1-AS1	-1.14666	5.54993	-8.14952	2.32051e-15	3.19892e-14	23.8274
AC024257.3	-1.15951	6.23857	-8.14749	2.35562e-15	3.24413e-14	23.8126
GCC2-AS1	-0.752118	4.86642	-8.14682	2.36747e-15	3.25724e-14	23.8077
AP001972.3	0.514453	3.07018	8.14222	2.44948e-15	3.36678e-14	23.7742
PRKAR2A-AS1	-0.732027	7.43578	-8.14151	2.46226e-15	3.38103e-14	23.7691
LINC01719	-1.16947	6.88169	-8.14029	2.48473e-15	3.40646e-14	23.7601
LUCAT1	-2.27753	7.2889	-8.14024	2.48565e-15	3.40646e-14	23.7598
AC023301.1	-1.88185	4.72064	-8.12317	2.81996e-15	3.86084e-14	23.6355
LINC00189	1.22621	4.46914	8.12216	2.84113e-15	3.88602e-14	23.6282
AC022007.1	-0.848646	8.07398	-8.11535	2.98771e-15	4.08252e-14	23.5787
AC114811.2	-1.15017	5.63396	-8.11202	3.06201e-15	4.17997e-14	23.5545
AC069222.1	-0.92828	4.47704	-8.10919	3.12668e-15	4.2641e-14	23.5339
AC007952.3	0.226911	2.7368	8.10898	3.13141e-15	4.2664e-14	23.5324
AC097641.2	-0.817327	4.86173	-8.10795	3.15542e-15	4.29492e-14	23.5249
TRIM31-AS1	-1.51721	5.4797	-8.10564	3.20963e-15	4.36448e-14	23.5081
AC108058.1	-1.39046	5.45869	-8.10299	3.27285e-15	4.44613e-14	23.4889
AL139289.1	-0.867647	5.83127	-8.09714	3.41724e-15	4.63778e-14	23.4465
LINC01303	-1.42286	5.13824	-8.09616	3.44194e-15	4.66678e-14	23.4394
LINC00866	-1.0722	3.9164	-8.09591	3.44829e-15	4.67086e-14	23.4376
AC012557.1	0.751313	5.13576	8.09543	3.46047e-15	4.68284e-14	23.4341
AL390208.1	0.866866	4.49916	8.0928	3.5282e-15	4.76988e-14	23.415
AC016394.1	-0.795022	6.84654	-8.09255	3.53461e-15	4.77393e-14	23.4132
AC073130.1	0.965807	3.76757	8.08718	3.6772e-15	4.96174e-14	23.3743
AP005717.1	-0.885538	4.13823	-8.08667	3.69115e-15	4.97578e-14	23.3706
AL118505.1	-1.36563	5.5619	-8.08413	3.76078e-15	5.06475e-14	23.3522
AC135507.1	0.655706	4.54644	8.07333	4.07185e-15	5.47842e-14	23.274
AC018521.6	0.716913	5.07107	8.0718	4.11779e-15	5.53421e-14	23.2629
AL691482.3	-1.66197	7.59356	-8.07169	4.12122e-15	5.53421e-14	23.2621
AL662844.4	0.796785	7.66613	8.07071	4.15104e-15	5.56892e-14	23.255
LOXL1-AS1	-1.11452	8.73677	-8.06824	4.22712e-15	5.66555e-14	23.2371
AC003985.2	1.27793	3.513	8.06741	4.25286e-15	5.6946e-14	23.2312
LINC01331	1.03191	3.16032	8.06546	4.31444e-15	5.76802e-14	23.217
AC034198.2	0.761939	4.06015	8.06541	4.31593e-15	5.76802e-14	23.2167
AL078644.2	-0.870477	5.24865	-8.05875	4.53223e-15	6.05132e-14	23.1686
AC007663.2	1.28465	4.02559	8.05718	4.58488e-15	6.11579e-14	23.1572
AL133415.1	1.13141	4.64213	8.05243	4.74754e-15	6.32675e-14	23.1229
LINC01817	0.174877	2.70748	8.05225	4.75379e-15	6.32905e-14	23.1216
AP000251.1	-1.55463	4.56676	-8.05203	4.76148e-15	6.33327e-14	23.12
AC245187.1	0.233289	2.72242	8.04409	5.04719e-15	6.70692e-14	23.0627
AC125611.4	1.5248	4.57437	8.04342	5.07191e-15	6.73339e-14	23.0579
AC008875.1	-1.20825	5.00473	-8.03717	5.30978e-15	7.0425e-14	23.0128
AC023908.3	-1.01124	5.5731	-8.03376	5.44394e-15	7.21361e-14	22.9882
AC007014.2	-0.929853	4.44372	-8.02665	5.73514e-15	7.59229e-14	22.9369
HCG25	-0.646944	5.77884	-8.0216	5.95115e-15	7.8708e-14	22.9005
AC002116.2	-0.856032	5.38745	-8.02127	5.96528e-15	7.88204e-14	22.8982
LINC00160	-1.56317	4.45276	-8.02047	6.00047e-15	7.92108e-14	22.8924
AC009902.3	1.07541	4.06096	8.01576	6.21095e-15	8.1912e-14	22.8585
AC103736.1	1.12673	4.17253	8.01123	6.41989e-15	8.45879e-14	22.826
AC114810.1	1.03587	5.27511	8.01072	6.44386e-15	8.4824e-14	22.8223
AP000766.1	0.721561	7.62068	8.01013	6.47183e-15	8.51122e-14	22.818
C5orf38	2.29955	8.81335	8.00091	6.92245e-15	9.0953e-14	22.7518
AC044839.1	1.06945	4.49454	7.99875	7.03284e-15	9.23167e-14	22.7362
AP003352.1	-0.831713	8.47635	-7.99557	7.19786e-15	9.43945e-14	22.7134
AC002368.1	0.282424	2.75378	7.9946	7.2492e-15	9.49788e-14	22.7064
AL136982.6	0.584819	3.14068	7.99243	7.36453e-15	9.63997e-14	22.6909
AL161452.1	-0.893102	4.82865	-7.99149	7.41566e-15	9.69783e-14	22.6841
AL355488.1	-1.01313	8.28434	-7.99053	7.46779e-15	9.75689e-14	22.6772
AL356608.1	0.507565	3.09738	7.99004	7.4943e-15	9.7824e-14	22.6737
AC104365.2	0.508762	2.99556	7.9849	7.78059e-15	1.01466e-13	22.6368
MIR4435-2HG	-0.980403	10.872	-7.9846	7.79757e-15	1.01593e-13	22.6347
CRIM1-DT	1.11088	6.57082	7.97745	8.21466e-15	1.06928e-13	22.5834
AC010255.2	1.26689	3.90005	7.97464	8.38489e-15	1.09042e-13	22.5632
AL391845.2	-1.01373	4.08999	-7.97165	8.56958e-15	1.11341e-13	22.5418
LINC00461	-1.32128	4.01465	-7.97054	8.63913e-15	1.12141e-13	22.5339
AC109630.1	0.377396	2.88075	7.97028	8.65527e-15	1.12246e-13	22.532
AL109935.1	0.477061	2.996	7.96774	8.81673e-15	1.14234e-13	22.5138
AL451069.2	0.856047	3.6432	7.96676	8.87977e-15	1.14945e-13	22.5068
KCNMB2-AS1	-2.69569	5.7279	-7.966	8.92933e-15	1.15479e-13	22.5013
AC018653.3	-1.07012	6.98829	-7.96135	9.23673e-15	1.19345e-13	22.4681
TMEM220-AS1	1.14005	5.81944	7.95497	9.67498e-15	1.24892e-13	22.4225
AL513320.1	-1.04389	5.02468	-7.95439	9.71566e-15	1.25302e-13	22.4183
AL035530.1	0.905772	3.80374	7.95355	9.77542e-15	1.25956e-13	22.4123
CLMAT3	0.750038	3.67249	7.95217	9.87386e-15	1.27108e-13	22.4024
AC018467.1	0.67361	3.05866	7.94376	1.04961e-14	1.34994e-13	22.3423
STK32A-AS1	-1.82217	5.79035	-7.94314	1.05437e-14	1.35482e-13	22.3379
AL353616.2	0.585042	3.0073	7.93999	1.07878e-14	1.38491e-13	22.3154
KCTD21-AS1	-0.912908	7.32662	-7.93836	1.09162e-14	1.40011e-13	22.3037
GTF3C2-AS1	-0.862168	5.24859	-7.93671	1.10472e-14	1.41561e-13	22.292
MAMDC2-AS1	1.01436	6.397	7.93653	1.10617e-14	1.41618e-13	22.2907
AC063948.1	-0.834237	4.70374	-7.93263	1.13791e-14	1.45548e-13	22.2629
AC024592.2	-1.30442	4.77337	-7.92954	1.16375e-14	1.48718e-13	22.2408
AL132656.2	0.805818	5.86133	7.92725	1.18319e-14	1.51064e-13	22.2245
AC083880.1	-0.99694	5.03912	-7.92662	1.1886e-14	1.51616e-13	22.22
AC137932.3	-0.988651	7.39459	-7.9225	1.22467e-14	1.56076e-13	22.1906
LINC00942	-2.72035	6.25297	-7.91727	1.27201e-14	1.61962e-13	22.1533
AL136221.1	-0.849739	3.94601	-7.91648	1.27926e-14	1.62736e-13	22.1477
EXOSC10-AS1	-0.879234	5.12001	-7.91183	1.32307e-14	1.68157e-13	22.1146
STAM-AS1	-0.942207	5.27061	-7.90197	1.42095e-14	1.80434e-13	22.0444
AL353807.2	-0.672342	3.46196	-7.90089	1.43204e-14	1.81677e-13	22.0367
AC006042.1	-1.13492	7.16959	-7.89798	1.46256e-14	1.85381e-13	22.016
LINC02265	1.26648	4.17275	7.89657	1.47754e-14	1.87111e-13	22.006
CCDC13-AS1	0.923533	4.67986	7.89333	1.51253e-14	1.91368e-13	21.983
AJ239322.1	0.555857	2.89109	7.88527	1.60322e-14	2.02659e-13	21.9257
AC004221.1	-0.832258	3.56036	-7.88245	1.63616e-14	2.06637e-13	21.9057
AL137025.1	0.556296	3.08119	7.88106	1.65269e-14	2.08427e-13	21.8958
AC087269.1	-1.82024	4.9069	-7.88101	1.65331e-14	2.08427e-13	21.8954
AC006017.1	-0.954391	4.64108	-7.87981	1.66765e-14	2.10045e-13	21.8869
AL359076.1	0.67919	6.95032	7.87623	1.71134e-14	2.15355e-13	21.8615
AC024075.2	0.65894	8.81589	7.8752	1.72407e-14	2.16762e-13	21.8542
SSSCA1-AS1	-0.633422	7.37031	-7.87464	1.73105e-14	2.17445e-13	21.8502
FUT8-AS1	-1.06773	6.20819	-7.86512	1.85409e-14	2.32691e-13	21.7827
LINC01700	0.538075	3.08682	7.86492	1.85679e-14	2.32822e-13	21.7813
LINC00920	1.16242	6.82415	7.86014	1.92176e-14	2.40753e-13	21.7475
AC091153.3	-0.944286	4.23427	-7.85572	1.98391e-14	2.48317e-13	21.7162
AC007405.3	1.35123	8.65532	7.85292	2.02442e-14	2.53016e-13	21.6963
AC124016.1	-0.810013	5.19341	-7.85287	2.02507e-14	2.53016e-13	21.696
PAXIP1-AS2	0.71819	9.04131	7.84942	2.07594e-14	2.59141e-13	21.6716
AL355803.1	0.801059	4.29373	7.84383	2.1612e-14	2.69544e-13	21.632
LINC00641	0.915294	9.47227	7.83647	2.27861e-14	2.83934e-13	21.58
MATN1-AS1	-0.812248	7.29272	-7.8357	2.2912e-14	2.85249e-13	21.5746
AF111167.2	0.922816	7.77065	7.82917	2.40137e-14	2.987e-13	21.5284
AC132192.1	-0.746273	3.96405	-7.81865	2.58955e-14	3.21821e-13	21.4542
AL353693.1	-1.49507	4.09483	-7.81739	2.61309e-14	3.24459e-13	21.4453
AP000424.1	-1.08611	3.77766	-7.81607	2.63795e-14	3.27255e-13	21.436
AL445471.1	-0.885042	3.97403	-7.81493	2.65973e-14	3.29665e-13	21.4279
LINC02474	-2.49572	5.84432	-7.81107	2.73423e-14	3.38599e-13	21.4008
AL031710.2	-0.868819	3.97487	-7.80976	2.76003e-14	3.41493e-13	21.3915
SNHG20	-0.638491	9.02949	-7.80896	2.77589e-14	3.43152e-13	21.3859
ITGA9-AS1	0.811921	7.40974	7.8084	2.78721e-14	3.44248e-13	21.3819
AC002091.2	1.06279	4.81084	7.8029	2.89911e-14	3.57753e-13	21.3432
AC008870.4	-0.645964	3.8555	-7.8022	2.91363e-14	3.59228e-13	21.3383
AC009065.4	0.840775	6.28468	7.79878	2.98597e-14	3.67823e-13	21.3142
AQP4-AS1	1.54964	4.99138	7.79742	3.01511e-14	3.71086e-13	21.3046
LINC01093	0.743924	3.28493	7.79582	3.05002e-14	3.75054e-13	21.2933
LINC02003	-1.1264	3.77734	-7.79562	3.05422e-14	3.7524e-13	21.292
AL449106.1	-0.922607	5.03398	-7.79311	3.10964e-14	3.81714e-13	21.2743
AC103809.1	0.554344	3.08844	7.79033	3.17211e-14	3.89042e-13	21.2547
AL671710.1	-0.728442	6.08453	-7.78836	3.21715e-14	3.9422e-13	21.2409
AL022068.1	1.62569	5.60333	7.77794	3.46585e-14	4.24325e-13	21.1677
PRICKLE2-AS2	0.43287	2.94274	7.77771	3.47157e-14	4.24653e-13	21.166
AP003680.1	-0.793741	3.91765	-7.77715	3.48547e-14	4.25982e-13	21.1621
LINC02302	1.63403	4.08086	7.77391	3.56711e-14	4.3558e-13	21.1394
LINC02256	0.869116	5.04347	7.75397	4.11239e-14	5.01726e-13	20.9995
C1orf61	-2.43159	5.96582	-7.74319	4.44075e-14	5.41177e-13	20.924
AC078923.1	-1.7238	4.67706	-7.74311	4.44347e-14	5.41177e-13	20.9234
EXTL3-AS1	-1.09988	5.46258	-7.73961	4.55534e-14	5.54319e-13	20.899
SALRNA1	-1.40741	4.60975	-7.73905	4.5737e-14	5.5607e-13	20.895
AC008556.1	1.53151	6.32519	7.73625	4.66554e-14	5.66744e-13	20.8755
LINC02126	1.04885	4.38355	7.72394	5.09251e-14	6.18073e-13	20.7894
AC120036.4	-1.54845	6.09182	-7.72352	5.10763e-14	6.19372e-13	20.7865
BNC2-AS1	0.844977	3.95957	7.72057	5.21604e-14	6.31971e-13	20.7659
AC011462.5	-0.975299	5.48724	-7.71755	5.32892e-14	6.45089e-13	20.7448
AC005387.2	-0.715882	4.31548	-7.71523	5.4176e-14	6.55259e-13	20.7286
LINC01908	1.1285	3.40647	7.70963	5.63727e-14	6.81239e-13	20.6895
AC092723.1	0.417531	2.91477	7.70416	5.86029e-14	7.0758e-13	20.6514
KLHL7-DT	-1.33449	6.38548	-7.69808	6.11839e-14	7.38107e-13	20.609
AP001596.2	0.333047	2.853	7.69745	6.1455e-14	7.40739e-13	20.6047
AL160191.1	0.540874	2.9622	7.69681	6.17371e-14	7.435e-13	20.6002
AC068025.1	-0.924676	4.09372	-7.69604	6.20762e-14	7.46941e-13	20.5948
AC079790.1	0.286096	2.79901	7.69385	6.30469e-14	7.5797e-13	20.5796
AC008115.4	0.769309	4.48465	7.69008	6.47535e-14	7.77819e-13	20.5533
HPN-AS1	-1.20107	5.26239	-7.68694	6.62079e-14	7.94608e-13	20.5315
AP003390.1	-1.17659	4.53953	-7.68527	6.69953e-14	8.0337e-13	20.5199
AC012640.1	-0.663208	3.44594	-7.68481	6.72138e-14	8.05301e-13	20.5167
AC079684.1	-0.931541	4.7569	-7.67612	7.14748e-14	8.55621e-13	20.4563
ZRANB2-AS1	0.723574	3.73731	7.67468	7.22081e-14	8.63661e-13	20.4462
AC006111.2	-0.876396	5.37708	-7.67356	7.27798e-14	8.69756e-13	20.4385
AL390719.2	-1.5289	7.4587	-7.6726	7.32755e-14	8.74933e-13	20.4318
AL139123.1	-0.800617	4.18664	-7.66606	7.6743e-14	9.15555e-13	20.3864
AC122129.1	0.982809	5.85583	7.66343	7.81799e-14	9.31904e-13	20.3682
AL121821.1	0.842575	3.58885	7.66	8.01007e-14	9.53988e-13	20.3443
LINC01801	1.23554	5.32767	7.6591	8.06061e-14	9.59193e-13	20.3381
AC100830.1	0.791061	4.43895	7.65783	8.13364e-14	9.6706e-13	20.3293
MAFTRR	1.07231	4.66448	7.65621	8.22679e-14	9.77306e-13	20.3181
AC093159.1	0.885019	3.62939	7.65507	8.29347e-14	9.84393e-13	20.3101
LINC02206	0.401732	2.96574	7.6518	8.48723e-14	1.00654e-12	20.2875
AC245164.1	0.242728	2.73165	7.65025	8.58017e-14	1.0167e-12	20.2768
AL133264.2	0.802072	3.67966	7.64752	8.74694e-14	1.03558e-12	20.2578
CARD8-AS1	0.866697	8.46591	7.64613	8.83351e-14	1.04495e-12	20.2482
AC002451.1	0.884859	4.22971	7.64254	9.05968e-14	1.0708e-12	20.2233
LINC01983	-1.81653	5.09603	-7.64134	9.13644e-14	1.07896e-12	20.215
AC009065.8	-0.699846	6.60265	-7.63897	9.29075e-14	1.09626e-12	20.1986
AP003500.1	-1.5694	4.20631	-7.63325	9.6721e-14	1.1403e-12	20.1591
AL138902.1	-0.85374	3.707	-7.63092	9.83213e-14	1.15819e-12	20.1429
AL138921.2	0.688595	5.08441	7.62885	9.97653e-14	1.17421e-12	20.1286
AC124242.1	0.920562	6.09553	7.6264	1.01498e-13	1.19361e-12	20.1117
SRRM2-AS1	-0.888376	6.71492	-7.62517	1.02385e-13	1.20302e-12	20.1031
AC093582.1	-0.959159	4.27023	-7.62417	1.03107e-13	1.21049e-12	20.0962
LINC01833	-2.49614	5.14903	-7.62351	1.03587e-13	1.21511e-12	20.0917
AC131011.1	-1.11811	4.90077	-7.61613	1.09104e-13	1.27875e-12	20.0407
PTENP1-AS	0.555584	3.06871	7.60519	1.17817e-13	1.37972e-12	19.9652
AC016708.1	-1.23126	5.84288	-7.60422	1.18623e-13	1.38697e-12	19.9585
AC026979.3	0.70441	4.64273	7.60421	1.18634e-13	1.38697e-12	19.9584
AC025280.2	0.809969	3.5707	7.60066	1.2162e-13	1.4207e-12	19.934
AC008771.1	-0.773051	9.34349	-7.59956	1.22565e-13	1.43053e-12	19.9264
AL445222.1	-0.785832	5.31301	-7.59814	1.2379e-13	1.44363e-12	19.9166
LINC01136	-1.16084	4.63848	-7.59341	1.27974e-13	1.49119e-12	19.884
AC024361.1	-1.02138	5.58095	-7.59227	1.28995e-13	1.50183e-12	19.8762
AC015908.3	0.96092	4.57851	7.59206	1.29191e-13	1.50286e-12	19.8747
AP001619.1	-0.676688	3.67528	-7.5907	1.30427e-13	1.51598e-12	19.8653
CCDC39	1.03763	8.31315	7.59014	1.30941e-13	1.5207e-12	19.8615
AL606489.1	-1.22093	5.07683	-7.58875	1.32218e-13	1.53426e-12	19.8519
AL355574.1	-0.696304	5.93313	-7.58629	1.34523e-13	1.55971e-12	19.835
AL034417.2	-1.1657	5.61187	-7.586	1.34793e-13	1.56155e-12	19.833
AC015712.1	-1.3428	5.81869	-7.58356	1.37111e-13	1.58709e-12	19.8162
LINC00443	1.07435	3.47478	7.58217	1.38459e-13	1.60137e-12	19.8066
AL512413.1	-1.12196	4.65211	-7.57961	1.40958e-13	1.62893e-12	19.7891
AC134312.4	0.3999	2.86986	7.57915	1.41421e-13	1.63293e-12	19.7858
AL591178.1	1.32427	4.22301	7.57727	1.43287e-13	1.65311e-12	19.773
AC133644.2	-1.08824	4.67824	-7.57339	1.47233e-13	1.69724e-12	19.7463
AC079062.1	-3.49522	6.45009	-7.57228	1.48388e-13	1.70914e-12	19.7386
SATB2-AS1	-1.11089	4.0134	-7.56185	1.59609e-13	1.83688e-12	19.667
LINC00563	0.641388	3.25874	7.55903	1.62791e-13	1.87197e-12	19.6476
AC072061.1	0.620539	6.20226	7.55872	1.63136e-13	1.87439e-12	19.6455
AL138760.1	-1.47404	4.0787	-7.55817	1.63768e-13	1.88011e-12	19.6417
AP003385.3	0.456504	3.0646	7.55586	1.66427e-13	1.90907e-12	19.6259
AC096920.1	0.504837	3.16309	7.5551	1.6732e-13	1.91774e-12	19.6207
AC099518.1	-1.34103	5.26063	-7.55433	1.68215e-13	1.92642e-12	19.6154
AC093495.1	0.810466	7.52349	7.55384	1.68793e-13	1.93146e-12	19.6121
AC125494.1	-0.735386	4.60287	-7.54975	1.73684e-13	1.98582e-12	19.584
AL024508.2	-1.3509	6.43895	-7.54381	1.81034e-13	2.06816e-12	19.5433
STAU2-AS1	-1.22488	5.42945	-7.53218	1.96328e-13	2.24106e-12	19.4636
AC008124.1	0.53152	10.0125	7.53139	1.97411e-13	2.25158e-12	19.4582
AC073957.3	-1.18498	8.78909	-7.52717	2.03294e-13	2.31679e-12	19.4294
LINC00671	0.836952	3.94949	7.52266	2.09789e-13	2.38886e-12	19.3985
TAF1A-AS1	-0.912156	7.09059	-7.51927	2.14788e-13	2.4438e-12	19.3754
LINC01016	0.648589	3.2624	7.51239	2.2533e-13	2.56167e-12	19.3283
ST3GAL6-AS1	1.00741	4.89762	7.5043	2.38356e-13	2.70755e-12	19.2731
AL445489.1	0.868892	3.2392	7.50418	2.38553e-13	2.7076e-12	19.2723
AC004908.2	-0.761646	5.37913	-7.50148	2.43069e-13	2.75662e-12	19.2539
AC022001.3	0.491187	3.09027	7.50018	2.45267e-13	2.77929e-12	19.2451
KIAA0087	0.884073	3.54556	7.49814	2.48771e-13	2.81672e-12	19.2312
AC009831.1	0.689687	6.01094	7.4949	2.54432e-13	2.8785e-12	19.2091
AC012229.1	0.166169	2.70702	7.49026	2.62764e-13	2.97036e-12	19.1774
AL591686.2	0.986133	3.64634	7.48654	2.69623e-13	3.04544e-12	19.1521
AC025175.1	0.826192	5.02459	7.4847	2.73095e-13	3.08216e-12	19.1396
LINC01615	-1.31189	4.83472	-7.48291	2.76492e-13	3.11799e-12	19.1274
AC139768.2	0.602629	6.84439	7.47683	2.88397e-13	3.24794e-12	19.086
LINC01114	0.474478	2.97381	7.47679	2.88479e-13	3.24794e-12	19.0857
AL121772.1	-1.34359	6.19874	-7.47474	2.92592e-13	3.2916e-12	19.0718
AC008278.2	0.674937	3.14979	7.47418	2.93733e-13	3.30142e-12	19.068
AC079834.2	-1.24349	6.06282	-7.47408	2.93936e-13	3.30142e-12	19.0673
AC135895.1	0.30637	2.78807	7.47253	2.97111e-13	3.33441e-12	19.0568
AC060234.3	0.446932	2.97233	7.47163	2.98974e-13	3.35263e-12	19.0507
ZNF582-AS1	0.947887	6.76159	7.47126	2.99742e-13	3.35855e-12	19.0481
LINC02596	0.512867	3.01289	7.47079	3.00707e-13	3.36667e-12	19.045
AL513327.2	-0.743793	3.59792	-7.45769	3.29239e-13	3.68316e-12	18.956
AP000842.2	0.569056	2.98158	7.45715	3.30479e-13	3.69408e-12	18.9523
CALML3-AS1	-1.66596	5.1541	-7.45488	3.35706e-13	3.74952e-12	18.9369
AC023794.1	-1.21784	4.83114	-7.45312	3.39811e-13	3.79235e-12	18.925
AC105219.2	-1.07924	3.94396	-7.45169	3.43175e-13	3.82684e-12	18.9153
AC126773.2	-1.10779	5.49303	-7.44986	3.47554e-13	3.87258e-12	18.9028
STAG3L5P-PVRIG2P-PILRB	-0.957079	7.63652	-7.44641	3.55919e-13	3.96264e-12	18.8795
AC093909.4	0.373074	2.83063	7.44627	3.56271e-13	3.9634e-12	18.8785
PRKCQ-AS1	1.28482	7.79961	7.44472	3.60103e-13	4.00286e-12	18.868
AC020978.3	0.725862	4.54175	7.4356	3.83505e-13	4.25961e-12	18.8062
AP001646.3	0.441775	3.05501	7.43498	3.85141e-13	4.27439e-12	18.802
AC063944.3	0.518948	3.16954	7.43239	3.92088e-13	4.34804e-12	18.7845
AC005009.2	0.635781	3.2942	7.43203	3.93046e-13	4.35522e-12	18.7821
AC091182.1	1.29478	5.59139	7.43157	3.94299e-13	4.36566e-12	18.779
LINC00884	-1.19392	7.42358	-7.43049	3.97235e-13	4.39469e-12	18.7717
AC027601.1	-0.954476	6.86773	-7.41727	4.35126e-13	4.81008e-12	18.6822
AC002310.1	-0.698011	7.07458	-7.41472	4.42815e-13	4.89122e-12	18.6651
SLC14A2-AS1	0.681776	3.38113	7.41288	4.48455e-13	4.94962e-12	18.6526
AC116025.2	-0.821859	3.55669	-7.41193	4.51411e-13	4.97448e-12	18.6462
AL033397.2	-1.5244	4.57873	-7.41193	4.51418e-13	4.97448e-12	18.6462
AC108488.1	0.603476	7.17314	7.41031	4.56454e-13	5.02602e-12	18.6353
AC104248.1	-1.18399	4.23964	-7.40003	4.89884e-13	5.38988e-12	18.5659
AC091588.2	0.303765	2.80799	7.39044	5.23237e-13	5.75232e-12	18.5013
AC087289.3	-0.779108	5.66114	-7.38813	5.31617e-13	5.83987e-12	18.4857
MIR503HG	-1.32873	6.87517	-7.38604	5.39273e-13	5.91933e-12	18.4716
AC010245.2	0.763361	6.25428	7.38551	5.41251e-13	5.93638e-12	18.468
AL451050.2	-0.810009	4.2122	-7.38198	5.54511e-13	6.07705e-12	18.4443
LINC02489	1.89066	5.88613	7.38039	5.60592e-13	6.1389e-12	18.4336
LINC01515	-1.21064	7.3312	-7.37703	5.7366e-13	6.2771e-12	18.411
AL135925.1	0.630577	6.97052	7.37529	5.80557e-13	6.34761e-12	18.3992
LINC01232	-1.10804	8.58316	-7.36704	6.14301e-13	6.71132e-12	18.3438
HM13-IT1	-0.722906	5.62975	-7.36606	6.18413e-13	6.75097e-12	18.3372
AC024075.3	0.758056	5.94554	7.36419	6.26391e-13	6.83274e-12	18.3247
AC007611.1	0.846525	5.36183	7.36383	6.27953e-13	6.84444e-12	18.3222
DLG3-AS1	-0.797848	4.22684	-7.36349	6.29395e-13	6.85483e-12	18.32
AC243830.1	-0.914626	3.64575	-7.36122	6.39269e-13	6.95695e-12	18.3047
AC110048.2	0.866411	4.2832	7.35893	6.49342e-13	7.06109e-12	18.2893
AC010761.2	-0.734495	7.31482	-7.35552	6.64655e-13	7.222e-12	18.2665
PKP4-AS1	-1.3944	6.14285	-7.35273	6.77464e-13	7.35547e-12	18.2477
AL353801.3	-0.711286	3.96026	-7.35159	6.82791e-13	7.40757e-12	18.2401
LINC01842	-1.60485	4.80223	-7.35134	6.83938e-13	7.41427e-12	18.2384
AP001626.1	-1.26533	4.4583	-7.34708	7.04137e-13	7.62734e-12	18.2098
AC010226.1	0.6748	6.09303	7.34315	7.233e-13	7.82885e-12	18.1835
AC104794.4	0.784959	3.52913	7.33987	7.39703e-13	8.00021e-12	18.1615
AL162574.1	0.384131	2.91375	7.33921	7.4301e-13	8.02979e-12	18.1571
AC104699.1	-1.3443	5.12762	-7.33881	7.45049e-13	8.04561e-12	18.1544
LINC01526	0.648322	3.42535	7.3356	7.61532e-13	8.21727e-12	18.133
DSCR9	-0.720676	4.16774	-7.32722	8.06343e-13	8.69411e-12	18.0769
AC019193.3	0.42852	2.9938	7.32495	8.1894e-13	8.82314e-12	18.0616
ID2-AS1	0.757503	4.88673	7.32141	8.38914e-13	9.03138e-12	18.038
AL359643.3	-0.879203	6.82394	-7.32063	8.4338e-13	9.07249e-12	18.0328
AL163953.1	-1.10222	3.67394	-7.3178	8.59799e-13	9.24201e-12	18.0139
AL136317.2	0.20653	2.73267	7.31556	8.73034e-13	9.37709e-12	17.9989
AL031717.1	-0.949644	4.9014	-7.31291	8.88924e-13	9.54043e-12	17.9812
LINC02280	-0.814962	3.88813	-7.30879	9.14219e-13	9.8044e-12	17.9537
AC025174.1	0.470905	2.99969	7.3081	9.1847e-13	9.84245e-12	17.9491
AC003991.1	1.44687	5.7685	7.30778	9.20486e-13	9.85652e-12	17.947
LBX2-AS1	-0.865418	9.6213	-7.30537	9.3568e-13	1.00116e-11	17.9309
AC100802.1	0.364953	2.84699	7.30501	9.37999e-13	1.00287e-11	17.9285
AL359643.2	0.710196	5.16822	7.30152	9.60545e-13	1.02619e-11	17.9052
FAM153C	1.18051	4.19539	7.30061	9.66512e-13	1.03178e-11	17.8991
AC008555.1	1.2309	6.34136	7.29971	9.72425e-13	1.0373e-11	17.8931
AC079148.1	0.646997	4.8243	7.29547	1.00085e-12	1.06681e-11	17.8648
AL121852.1	-0.568192	3.45156	-7.28945	1.04262e-12	1.11049e-11	17.8247
AL109613.1	-1.37045	7.20299	-7.28531	1.07234e-12	1.14128e-11	17.7972
LINC00519	-1.15048	4.53785	-7.28313	1.08834e-12	1.15742e-11	17.7826
AL645608.2	-1.41153	4.55286	-7.27601	1.14212e-12	1.2137e-11	17.7353
AL136164.2	0.258788	2.77463	7.27472	1.15215e-12	1.22332e-11	17.7267
AC112721.2	-1.10831	3.99501	-7.27463	1.15292e-12	1.22332e-11	17.7261
CT62	0.845983	3.71848	7.27249	1.16971e-12	1.24019e-11	17.7119
AL139339.1	0.673433	3.94398	7.26118	1.26285e-12	1.33793e-11	17.6367
AP001001.1	-0.70862	4.82073	-7.25798	1.29048e-12	1.36617e-11	17.6155
AC232271.1	-0.891482	7.39186	-7.25725	1.29691e-12	1.37194e-11	17.6106
AC104655.1	-0.798384	4.72288	-7.25542	1.31307e-12	1.38799e-11	17.5985
CHKB-DT	-0.860351	6.08684	-7.25428	1.3232e-12	1.39764e-11	17.591
FAM138B	0.390593	2.90909	7.25192	1.34446e-12	1.41903e-11	17.5753
AL356417.2	-1.15664	4.53489	-7.24933	1.36823e-12	1.44303e-11	17.5581
LINC01229	0.817054	3.8793	7.2429	1.429e-12	1.50598e-11	17.5155
AC003965.2	-1.11126	4.5317	-7.24055	1.45191e-12	1.52898e-11	17.4999
AC011676.1	-0.867611	4.34117	-7.23824	1.47471e-12	1.55183e-11	17.4846
AC106882.1	-1.15572	4.40879	-7.23618	1.49536e-12	1.57237e-11	17.471
AC020911.2	0.693467	3.18821	7.23298	1.52795e-12	1.60543e-11	17.4498
AC012645.4	-0.981759	4.8424	-7.23252	1.53273e-12	1.60925e-11	17.4468
AC004253.1	-0.757575	5.37021	-7.22584	1.60333e-12	1.68212e-11	17.4026
COLCA1	1.77154	9.93744	7.22246	1.64031e-12	1.71962e-11	17.3802
MEIS1-AS2	0.543542	3.26605	7.22116	1.65471e-12	1.73342e-11	17.3717
AC062028.1	-0.975455	4.29866	-7.2185	1.68473e-12	1.76355e-11	17.354
SLX1A-SULT1A3	-0.754094	4.00459	-7.21667	1.70561e-12	1.78407e-11	17.342
RBM26-AS1	0.764737	6.83925	7.21338	1.74379e-12	1.82265e-11	17.3203
AL121992.3	-0.5538	3.45092	-7.21111	1.77061e-12	1.84931e-11	17.3053
FALEC	-0.726195	4.14218	-7.20909	1.79483e-12	1.8732e-11	17.292
AL662791.1	-0.92937	4.65275	-7.20726	1.81711e-12	1.89425e-11	17.2799
AC007663.4	-0.671421	4.93345	-7.20721	1.8177e-12	1.89425e-11	17.2795
LINC01275	-0.979004	4.60512	-7.20697	1.82067e-12	1.89594e-11	17.2779
AC005726.2	-0.765968	3.82494	-7.20589	1.8339e-12	1.90829e-11	17.2708
LINC02560	-1.76818	6.16449	-7.20549	1.83883e-12	1.912e-11	17.2682
PITPNA-AS1	-0.841823	7.91617	-7.20382	1.85961e-12	1.93218e-11	17.2572
TMEM75	-0.945049	3.79746	-7.20196	1.88301e-12	1.95504e-11	17.2449
AC079209.1	0.930181	4.52328	7.20039	1.90302e-12	1.97435e-11	17.2346
AC063919.1	0.558333	3.15481	7.19357	1.99233e-12	2.06547e-11	17.1896
CCND2-AS1	0.605956	3.30758	7.19198	2.01373e-12	2.08612e-11	17.1791
STPG3-AS1	-1.28519	5.22597	-7.19147	2.02066e-12	2.09175e-11	17.1757
AC026691.1	0.732122	6.11089	7.1777	2.21629e-12	2.29257e-11	17.0851
AC018809.2	0.564686	7.93933	7.17555	2.24838e-12	2.32404e-11	17.071
STEAP2-AS1	-0.917427	3.66197	-7.17417	2.26927e-12	2.34391e-11	17.062
AC010331.1	-0.891168	4.46365	-7.17341	2.28092e-12	2.35421e-11	17.057
AC009022.1	-0.942838	9.20201	-7.17292	2.28838e-12	2.36017e-11	17.0537
AL158212.3	0.755808	8.63475	7.17179	2.30587e-12	2.37646e-11	17.0463
AC005962.1	0.854165	4.55349	7.17128	2.31367e-12	2.38132e-11	17.043
DIO3OS	1.71553	6.85101	7.17126	2.31399e-12	2.38132e-11	17.0428
AL136084.2	-0.931998	4.51	-7.17074	2.32206e-12	2.38787e-11	17.0394
AC097639.1	0.83462	8.1187	7.16964	2.33928e-12	2.40381e-11	17.0322
TTC3-AS1	-0.672369	3.88462	-7.16735	2.37544e-12	2.43918e-11	17.0171
AC016596.1	0.766326	4.95384	7.16327	2.44129e-12	2.50496e-11	16.9903
AC120498.4	-1.40994	4.00035	-7.1619	2.46374e-12	2.52614e-11	16.9814
BCRP3	1.36685	6.79848	7.15908	2.5106e-12	2.57231e-11	16.9629
AC010329.1	2.16003	7.65213	7.15685	2.5485e-12	2.60923e-11	16.9482
Z97192.2	0.865378	4.39361	7.15313	2.6127e-12	2.67286e-11	16.9238
CASC16	-1.25955	3.97044	-7.15303	2.61447e-12	2.67286e-11	16.9231
AL133268.2	0.190592	2.7033	7.15113	2.64779e-12	2.70495e-11	16.9107
AL021578.1	1.06646	5.48271	7.15071	2.65534e-12	2.71069e-11	16.9079
AL590666.3	-0.729653	3.45755	-7.1499	2.66969e-12	2.72336e-11	16.9026
LINC01888	0.455983	3.02771	7.14949	2.67695e-12	2.72877e-11	16.9
AL158168.1	0.463557	2.94836	7.14576	2.74464e-12	2.79574e-11	16.8755
AC245884.8	-0.904764	5.64901	-7.14273	2.80066e-12	2.85073e-11	16.8557
AC011389.1	0.479121	2.94999	7.14251	2.80478e-12	2.85285e-11	16.8543
AC008494.3	0.629799	4.83769	7.14175	2.81921e-12	2.86544e-11	16.8492
GMDS-DT	-0.505789	9.16984	-7.13836	2.88358e-12	2.92875e-11	16.8271
AL034374.1	0.856113	4.3798	7.1334	2.98077e-12	3.02527e-11	16.7946
LINC01979	-1.19795	4.5766	-7.13096	3.02976e-12	3.07276e-11	16.7786
AC069234.5	0.685329	4.15341	7.13025	3.04401e-12	3.08498e-11	16.774
AC092718.4	-0.871255	8.22608	-7.12792	3.09173e-12	3.13107e-11	16.7588
AC091948.1	0.975846	5.467	7.12591	3.13341e-12	3.17099e-11	16.7456
AL358852.1	0.680407	4.71683	7.12566	3.13873e-12	3.17408e-11	16.744
AL136295.6	-0.658554	6.01046	-7.12472	3.15844e-12	3.19171e-11	16.7378
LINC00261	2.43441	9.39222	7.12373	3.17925e-12	3.21042e-11	16.7314
AL133346.1	0.687546	3.56185	7.12227	3.21033e-12	3.23947e-11	16.7219
AC019294.2	-0.610701	3.88077	-7.12188	3.21882e-12	3.24571e-11	16.7193
AL023803.2	-0.818071	4.16553	-7.12165	3.22379e-12	3.24837e-11	16.7178
LINC02243	0.44888	2.96591	7.11738	3.3168e-12	3.33969e-11	16.6899
AC046195.2	0.189832	2.72381	7.1168	3.32948e-12	3.34923e-11	16.6861
AL031123.2	-1.01907	6.77748	-7.11673	3.33106e-12	3.34923e-11	16.6857
SYNE1-AS1	0.511488	3.17295	7.11472	3.37591e-12	3.3919e-11	16.6726
AC253536.6	-0.780638	5.15976	-7.11445	3.38211e-12	3.39569e-11	16.6708
LINC02321	-1.18453	4.35563	-7.11169	3.44479e-12	3.45614e-11	16.6528
AC116914.2	-0.702637	5.29759	-7.10607	3.57598e-12	3.5852e-11	16.6161
AP000253.1	-0.661337	3.76346	-7.10166	3.68258e-12	3.68943e-11	16.5874
TMEM92-AS1	-1.13901	6.25207	-7.10126	3.69234e-12	3.69657e-11	16.5848
AL139420.1	-0.866928	3.51429	-7.09741	3.788e-12	3.78962e-11	16.5597
AC022144.1	-1.19698	7.09809	-7.09555	3.83509e-12	3.83399e-11	16.5476
LINC02323	-1.52921	5.16349	-7.08882	4.01049e-12	4.00648e-11	16.5037
GRTP1-AS1	0.765186	4.70268	7.08806	4.03086e-12	4.02396e-11	16.4988
AL352984.1	-0.869366	3.55516	-7.08763	4.04236e-12	4.03257e-11	16.496
AL137076.1	0.179857	2.71389	7.08573	4.09358e-12	4.08076e-11	16.4837
AL122125.1	-0.920891	4.27158	-7.08397	4.1418e-12	4.1259e-11	16.4722
AP000350.7	-0.794663	4.62437	-7.08003	4.25131e-12	4.22897e-11	16.4466
AP003071.4	1.05092	4.97984	7.08003	4.25131e-12	4.22897e-11	16.4466
AL161668.4	0.451766	3.00178	7.07649	4.35238e-12	4.32643e-11	16.4236
AL138921.1	-0.599435	4.49981	-7.07543	4.38318e-12	4.35396e-11	16.4167
AF064858.1	1.04195	5.66268	7.07528	4.38753e-12	4.35519e-11	16.4157
AL606748.1	0.383073	2.84442	7.07502	4.39496e-12	4.35947e-11	16.414
AC004865.2	0.80152	5.85589	7.07175	4.49128e-12	4.45186e-11	16.3928
LINC02201	0.56531	3.20082	7.07031	4.53435e-12	4.49138e-11	16.3834
GAU1	0.507962	3.27509	7.06854	4.58785e-12	4.54116e-11	16.3719
AC061992.1	-1.13774	6.76693	-7.0642	4.72154e-12	4.67019e-11	16.3438
AC104806.2	0.613296	3.60063	7.06254	4.77395e-12	4.7187e-11	16.333
AC087294.1	-0.741919	4.83155	-7.05993	4.85715e-12	4.79755e-11	16.316
AL357079.1	-0.694923	5.24802	-7.05497	5.01897e-12	4.95389e-11	16.2839
AP006547.1	0.201626	2.75068	7.05073	5.16192e-12	5.0914e-11	16.2564
LINC00113	0.761598	3.22141	7.04808	5.253e-12	5.17758e-11	16.2393
AC015712.6	-1.73863	6.07698	-7.04504	5.35958e-12	5.27779e-11	16.2196
LINC00665	-1.58602	10.3079	-7.04497	5.36219e-12	5.27779e-11	16.2191
AC011472.4	0.644445	4.89523	7.04042	5.5256e-12	5.4348e-11	16.1897
AC068189.1	-0.558687	3.29188	-7.03756	5.63099e-12	5.53458e-11	16.1712
AL133243.2	-0.727346	6.89956	-7.03582	5.69598e-12	5.59452e-11	16.1599
AC092958.1	0.231709	2.75641	7.0354	5.7119e-12	5.60623e-11	16.1572
AL132780.1	-0.660078	5.58365	-7.03343	5.78668e-12	5.67564e-11	16.1445
AC087741.2	-0.793386	4.94804	-7.03178	5.84996e-12	5.73123e-11	16.1338
HCG15	-0.989118	5.59158	-7.03174	5.85154e-12	5.73123e-11	16.1335
AL034399.2	-1.08479	3.74054	-7.03089	5.88437e-12	5.75936e-11	16.1281
AC004585.1	-1.25457	6.51472	-7.02551	6.09676e-12	5.96308e-11	16.0933
AC009902.2	0.939238	4.11342	7.02482	6.12459e-12	5.98612e-11	16.0889
LINC01069	0.103917	2.6801	7.02393	6.16074e-12	6.01725e-11	16.0831
LINC00996	1.1347	6.63585	7.01617	6.48384e-12	6.32841e-11	16.033
ST7-AS1	0.903484	7.14046	7.01569	6.50453e-12	6.34418e-11	16.0299
AC025176.1	-0.819541	3.7869	-7.01164	6.67993e-12	6.51072e-11	16.0038
LINC01208	-0.915122	3.53889	-7.01152	6.68528e-12	6.51141e-11	16.003
AC022915.2	0.692452	3.55301	7.00908	6.79344e-12	6.61216e-11	15.9873
C5orf67	0.548547	3.27775	7.00446	7.00337e-12	6.81175e-11	15.9575
AC113346.1	-0.984735	3.60815	-7.00238	7.09979e-12	6.90074e-11	15.9441
AC105118.1	-1.45446	4.28935	-6.99906	7.25635e-12	7.04802e-11	15.9227
MID1IP1-AS1	0.901617	5.86675	6.99571	7.4177e-12	7.19974e-11	15.9012
AC015982.1	-0.689014	5.42436	-6.99322	7.54028e-12	7.31365e-11	15.8851
SNHG15	-0.849754	11.2355	-6.99106	7.64765e-12	7.41266e-11	15.8713
AL365436.2	-0.704501	3.98137	-6.99053	7.67433e-12	7.43338e-11	15.8679
AL358115.1	-0.999288	4.39517	-6.98987	7.70787e-12	7.46071e-11	15.8636
AC007406.3	1.03876	5.80521	6.98922	7.74089e-12	7.48749e-11	15.8594
LINC00882	0.912373	5.13649	6.98799	7.80377e-12	7.54311e-11	15.8515
AP005205.1	0.178981	2.70691	6.9803	8.20749e-12	7.92787e-11	15.8021
AC106782.6	-0.730885	6.04173	-6.97944	8.25392e-12	7.96722e-11	15.7966
AC068580.1	-0.89513	5.27358	-6.97806	8.32898e-12	8.03414e-11	15.7877
AC139887.1	-0.82044	4.97052	-6.97649	8.41516e-12	8.11168e-11	15.7776
AC017006.2	0.394298	2.9434	6.97455	8.5225e-12	8.20566e-11	15.7652
AC008870.3	-0.634728	3.37303	-6.97452	8.52437e-12	8.20566e-11	15.765
GSEC	-0.987825	8.43358	-6.97081	8.73407e-12	8.40174e-11	15.7412
LINC01775	-0.659793	3.45853	-6.97011	8.77452e-12	8.43486e-11	15.7367
AC021192.1	0.434167	2.98863	6.96742	8.93001e-12	8.57844e-11	15.7194
SAMD12-AS1	-0.891533	5.69422	-6.96718	8.94424e-12	8.58623e-11	15.7179
AC027682.6	0.806554	4.90579	6.9649	9.07897e-12	8.7096e-11	15.7032
LINC00630	-0.655059	7.76901	-6.96378	9.1458e-12	8.7677e-11	15.6961
AC010973.2	-0.87788	6.49305	-6.96247	9.22423e-12	8.83684e-11	15.6877
AL139287.1	-0.684135	7.70508	-6.95706	9.55648e-12	9.14888e-11	15.653
AL669970.3	0.481336	3.04178	6.95505	9.68325e-12	9.26391e-11	15.6401
AC109460.2	-0.815621	6.58564	-6.95109	9.93729e-12	9.50046e-11	15.6148
AL355802.2	-0.828423	5.00002	-6.94426	1.03902e-11	9.92667e-11	15.5711
LEF1-AS1	-0.836259	4.84779	-6.94385	1.04182e-11	9.94662e-11	15.5685
STRA6LP	0.857484	4.72647	6.94338	1.04507e-11	9.97086e-11	15.5654
AC107081.2	-0.742703	4.98111	-6.93739	1.08668e-11	1.03608e-10	15.5272
Z82188.2	-0.687882	3.66429	-6.93718	1.08817e-11	1.0368e-10	15.5259
AC073130.2	0.717651	4.71854	6.93046	1.13698e-11	1.08257e-10	15.4829
AC106795.3	0.435664	2.97936	6.92709	1.16218e-11	1.10581e-10	15.4614
AC008758.4	0.597913	4.09754	6.92477	1.1799e-11	1.12191e-10	15.4466
LINC01960	0.745097	4.04252	6.92376	1.18768e-11	1.12854e-10	15.4402
AC108449.2	0.786986	6.58755	6.92266	1.19625e-11	1.13591e-10	15.4331
AC114763.1	-0.670715	5.34101	-6.92241	1.19824e-11	1.13703e-10	15.4315
LGALS8-AS1	-0.933603	4.9425	-6.92189	1.2023e-11	1.14011e-10	15.4282
AC106028.4	0.834908	4.43572	6.92072	1.21144e-11	1.148e-10	15.4208
AL162632.3	-0.663799	3.63306	-6.91965	1.21997e-11	1.1553e-10	15.4139
AC068631.1	-0.862123	4.12353	-6.91941	1.2218e-11	1.15625e-10	15.4124
ATP1B3-AS1	0.986609	4.84336	6.91234	1.27938e-11	1.20993e-10	15.3673
AC080038.2	0.955613	6.10071	6.90576	1.33531e-11	1.26197e-10	15.3254
AC006329.1	-1.47362	6.88021	-6.89655	1.41768e-11	1.33891e-10	15.2668
AC022784.5	-0.89694	4.83212	-6.89562	1.42624e-11	1.34608e-10	15.2609
LBX1-AS1	0.813863	3.87667	6.89111	1.46869e-11	1.38521e-10	15.2322
AL645608.6	-0.9185	3.66845	-6.89048	1.47462e-11	1.38975e-10	15.2283
AC011921.1	-0.737218	4.67507	-6.89039	1.47548e-11	1.38975e-10	15.2277
RNF144A-AS1	-1.45519	6.67321	-6.88767	1.50175e-11	1.41355e-10	15.2104
AC004771.1	-0.67803	5.23614	-6.88221	1.55591e-11	1.46354e-10	15.1758
AC005845.1	0.47073	3.21761	6.88182	1.55991e-11	1.46631e-10	15.1732
AC091588.1	0.648003	3.37468	6.8815	1.56309e-11	1.46832e-10	15.1712
AC243830.2	-0.786658	4.08921	-6.87938	1.58472e-11	1.48764e-10	15.1578
AC007342.4	-1.25072	6.3814	-6.87827	1.59618e-11	1.49739e-10	15.1507
AC245140.2	-0.610824	7.22394	-6.87783	1.60077e-11	1.50069e-10	15.1479
AL031656.1	0.276043	2.75291	6.87235	1.65853e-11	1.5538e-10	15.1132
AL137786.1	0.873748	3.7739	6.87111	1.6719e-11	1.56528e-10	15.1054
SLC25A25-AS1	-1.04274	9.4137	-6.86947	1.68985e-11	1.58103e-10	15.0949
AC131009.1	-0.826074	4.4184	-6.86921	1.69267e-11	1.58261e-10	15.0933
AC002076.1	-1.16445	3.88241	-6.86863	1.69897e-11	1.58744e-10	15.0896
AL031666.1	1.14532	6.11972	6.86598	1.7284e-11	1.61386e-10	15.0728
AC008764.2	0.651075	6.71836	6.86406	1.75e-11	1.63294e-10	15.0607
AL390778.2	1.15921	3.74208	6.86356	1.75564e-11	1.63712e-10	15.0575
LINC00114	0.429617	3.03027	6.86305	1.76143e-11	1.64143e-10	15.0543
AL133297.2	0.704977	3.96271	6.8612	1.78268e-11	1.66012e-10	15.0426
THAP9-AS1	-0.557404	11.5818	-6.85688	1.83319e-11	1.70603e-10	15.0152
AC174065.1	0.551556	3.40232	6.85572	1.84702e-11	1.71776e-10	15.0079
AC078909.2	-0.664651	3.58396	-6.85127	1.90086e-11	1.76665e-10	14.9797
AC009690.2	-0.579198	6.84083	-6.85039	1.9117e-11	1.77555e-10	14.9742
CYP1B1-AS1	1.00767	6.84905	6.84805	1.94084e-11	1.80142e-10	14.9594
AC061975.1	-0.750509	3.46342	-6.84671	1.95768e-11	1.81585e-10	14.9509
AC132872.2	-0.868304	4.86157	-6.83829	2.06693e-11	1.91591e-10	14.8977
AL359513.1	-0.814678	5.02693	-6.82636	2.23224e-11	2.06777e-10	14.8224
PIK3CD-AS2	-1.23945	7.73243	-6.82587	2.23922e-11	2.07287e-10	14.8194
SLC9A3-AS1	-1.24357	9.36643	-6.82404	2.26578e-11	2.09607e-10	14.8078
AL078581.1	0.693666	5.01586	6.82305	2.28032e-11	2.10813e-10	14.8016
AL590787.1	0.50378	3.33491	6.82285	2.28323e-11	2.10943e-10	14.8003
AL928654.1	-0.897594	7.57987	-6.82122	2.30738e-11	2.12909e-10	14.79
CERS3-AS1	0.680384	3.18631	6.8212	2.30755e-11	2.12909e-10	14.79
LINC02236	-0.752545	3.71636	-6.81855	2.34727e-11	2.16431e-10	14.7733
AC109927.1	0.494856	3.14265	6.81798	2.35591e-11	2.17085e-10	14.7697
LINC01138	-0.926137	8.3691	-6.81647	2.37894e-11	2.19063e-10	14.7601
AC035140.1	0.511984	3.20275	6.81485	2.40384e-11	2.2121e-10	14.75
SFTPD-AS1	1.06584	4.57628	6.81409	2.41556e-11	2.22143e-10	14.7452
AC091544.2	1.30081	4.66893	6.81357	2.42378e-11	2.22752e-10	14.7419
AC005479.1	1.0888	5.30113	6.81325	2.42863e-11	2.23052e-10	14.7399
SEPT4-AS1	-0.741889	5.50552	-6.80842	2.50523e-11	2.29936e-10	14.7095
LINC01106	-0.951737	7.29944	-6.80688	2.53028e-11	2.31972e-10	14.6998
AP003119.2	-1.02886	4.70481	-6.80685	2.53073e-11	2.31972e-10	14.6996
AL844908.1	-1.48531	6.17553	-6.80302	2.59373e-11	2.37591e-10	14.6756
CASC9	-2.72476	5.93895	-6.80216	2.60812e-11	2.38754e-10	14.6701
PPP3CB-AS1	0.461118	9.07412	6.80046	2.63668e-11	2.41166e-10	14.6595
AL034346.1	1.24496	4.50365	6.80039	2.63792e-11	2.41166e-10	14.659
AC092071.1	1.77858	5.78065	6.79417	2.7453e-11	2.5082e-10	14.62
ITGA6-AS1	-0.745143	5.16418	-6.79012	2.81755e-11	2.57122e-10	14.5946
AC127164.1	-1.02327	4.69296	-6.7901	2.81795e-11	2.57122e-10	14.5944
ELOA-AS1	-0.596359	6.87424	-6.78885	2.84065e-11	2.59024e-10	14.5866
LINC02518	0.707421	3.21543	6.78517	2.90842e-11	2.65032e-10	14.5635
AL450332.1	0.423442	2.9641	6.7837	2.93611e-11	2.67381e-10	14.5542
AC020907.2	0.181572	2.72603	6.78297	2.94975e-11	2.68448e-10	14.5497
AC008957.1	1.07469	5.24348	6.77899	3.02592e-11	2.75202e-10	14.5247
AC023157.3	-0.840279	8.46529	-6.77888	3.02814e-11	2.75225e-10	14.524
LINC00921	0.620079	7.01172	6.77796	3.04596e-11	2.76665e-10	14.5183
AL138789.1	-0.904372	3.51724	-6.77473	3.10971e-11	2.82272e-10	14.498
AP005230.1	-1.49587	4.38605	-6.77347	3.13485e-11	2.8437e-10	14.4901
AC127024.4	-0.667809	5.17438	-6.77209	3.16259e-11	2.867e-10	14.4815
AC067750.1	0.578602	7.17798	6.77196	3.16519e-11	2.8675e-10	14.4807
AC025166.1	-0.622857	3.3629	-6.76889	3.2281e-11	2.92261e-10	14.4615
AC051619.8	0.314759	2.84429	6.76702	3.26682e-11	2.95575e-10	14.4498
LINC00028	0.480781	3.09525	6.76177	3.3784e-11	3.05473e-10	14.4169
MIR762HG	-0.540496	6.96278	-6.76057	3.40439e-11	3.07625e-10	14.4094
AL035658.1	0.510921	3.30821	6.75965	3.42443e-11	3.09236e-10	14.4037
LINC01547	-1.03487	8.48092	-6.75669	3.48984e-11	3.1494e-10	14.3852
UMODL1-AS1	1.53347	5.05808	6.75505	3.52651e-11	3.18045e-10	14.375
AC104825.1	0.804665	8.46034	6.75412	3.54759e-11	3.19739e-10	14.3691
AC015967.1	0.496234	3.27608	6.75131	3.61188e-11	3.25325e-10	14.3516
AC037198.2	0.914476	4.3305	6.74876	3.67117e-11	3.30452e-10	14.3356
AC104964.3	0.644094	3.67942	6.74594	3.73783e-11	3.36237e-10	14.318
TRAF3IP2-AS1	0.502195	7.78161	6.74581	3.74079e-11	3.36287e-10	14.3173
AL008726.1	-0.717891	4.14302	-6.74509	3.75801e-11	3.37618e-10	14.3128
AC004156.1	-0.700244	3.87053	-6.7414	3.84757e-11	3.45443e-10	14.2897
DUXAP8	-1.63174	6.55083	-6.73852	3.91884e-11	3.51616e-10	14.2718
LINC02156	-0.780219	3.50929	-6.73751	3.94409e-11	3.53655e-10	14.2655
AP000462.3	0.546693	3.05789	6.73355	4.04501e-11	3.62473e-10	14.2408
MIS18A-AS1	-0.698146	4.46825	-6.73309	4.0567e-11	3.63287e-10	14.238
AC093010.3	0.816402	10.5588	6.72466	4.28045e-11	3.8308e-10	14.1854
LINC01134	-0.993265	6.15855	-6.71975	4.41632e-11	3.94987e-10	14.1549
LINC01176	-0.818429	6.88976	-6.71889	4.44039e-11	3.96887e-10	14.1496
AP000593.3	-0.80535	4.16635	-6.71873	4.4449e-11	3.97036e-10	14.1486
LINC01267	1.20163	4.55106	6.71652	4.50785e-11	4.02402e-10	14.1348
AC080188.1	0.464558	3.11277	6.71525	4.54448e-11	4.05414e-10	14.1269
AGAP1-IT1	1.05311	5.03297	6.71234	4.62933e-11	4.1272e-10	14.1088
PITPNM2-AS1	0.679804	3.61888	6.71177	4.64617e-11	4.13958e-10	14.1053
LINC02207	0.913049	4.20356	6.70808	4.75631e-11	4.23502e-10	14.0823
AL391422.2	0.586215	3.08577	6.70762	4.77015e-11	4.24465e-10	14.0795
AC018529.2	0.74889	5.84122	6.70724	4.78179e-11	4.25119e-10	14.0771
AL139099.2	-0.671308	4.12845	-6.70718	4.78357e-11	4.25119e-10	14.0767
AC016705.2	1.70446	6.9776	6.70053	4.98965e-11	4.43152e-10	14.0355
AC027279.1	0.918839	5.0277	6.69481	5.17386e-11	4.59221e-10	14
AC078785.1	0.645357	4.59763	6.69449	5.18439e-11	4.59864e-10	13.9981
AC138696.2	-0.79023	5.1966	-6.6932	5.22705e-11	4.63355e-10	13.99
LINC01561	-1.13431	3.98512	-6.68997	5.33508e-11	4.72632e-10	13.97
LINC00205	-0.714996	8.61028	-6.68981	5.34056e-11	4.72818e-10	13.969
RBM15-AS1	-0.635684	5.59251	-6.68598	5.47182e-11	4.84133e-10	13.9453
KCNJ2-AS1	1.01365	6.07489	6.68414	5.53605e-11	4.89507e-10	13.9339
AL049836.1	-1.16026	4.8626	-6.6828	5.58292e-11	4.93098e-10	13.9256
AL354892.2	-0.792795	6.85905	-6.68278	5.5837e-11	4.93098e-10	13.9255
AC021321.1	-0.764821	5.12575	-6.68047	5.66595e-11	5.00046e-10	13.9112
AP003393.1	0.631298	3.28965	6.68017	5.67676e-11	5.00685e-10	13.9093
AC105429.1	-0.843294	5.37354	-6.67894	5.72114e-11	5.04282e-10	13.9017
NUP50-DT	-0.696344	9.31777	-6.67797	5.75621e-11	5.07053e-10	13.8957
ZBTB20-AS4	0.559813	3.41025	6.67161	5.99269e-11	5.27553e-10	13.8564
AL121655.1	0.557086	4.09301	6.67123	6.00715e-11	5.28493e-10	13.854
AC079922.2	-0.639015	7.15861	-6.66829	6.11986e-11	5.38071e-10	13.8358
AL035681.1	0.599507	6.69251	6.66816	6.12468e-11	5.38157e-10	13.8351
AC096564.1	0.851255	3.90761	6.66779	6.13911e-11	5.39087e-10	13.8328
AP000692.1	-0.676969	5.11443	-6.66441	6.27173e-11	5.50387e-10	13.8119
LINC02043	-0.753105	3.59627	-6.66205	6.36592e-11	5.58304e-10	13.7973
AL162431.1	-0.979622	3.89516	-6.6582	6.52242e-11	5.71671e-10	13.7735
TMEM108-AS1	0.567395	3.03579	6.65294	6.74258e-11	5.90598e-10	13.7411
AP001628.1	-0.765296	4.08582	-6.65128	6.81335e-11	5.96423e-10	13.7309
LINC02562	-1.80383	7.30707	-6.65063	6.84145e-11	5.9851e-10	13.7269
LINC01926	-0.721058	3.39849	-6.6462	7.03498e-11	6.15055e-10	13.6996
CRTC3-AS1	-0.670087	4.7233	-6.64365	7.14889e-11	6.24625e-10	13.6839
AC092111.2	0.522136	3.37894	6.64268	7.193e-11	6.28087e-10	13.6779
AC120053.1	-0.645288	7.60305	-6.6418	7.23311e-11	6.31196e-10	13.6724
AC022898.1	0.424322	2.97472	6.64169	7.23806e-11	6.31235e-10	13.6718
AC004034.1	-1.08825	4.56888	-6.63996	7.31722e-11	6.37741e-10	13.6611
AC097359.3	0.362145	2.92888	6.63887	7.36776e-11	6.41746e-10	13.6544
AL645933.2	0.937685	7.52242	6.63844	7.38782e-11	6.4279e-10	13.6517
AC009097.2	-0.682407	3.56524	-6.63841	7.38892e-11	6.4279e-10	13.6516
AC092384.3	0.593898	3.53181	6.63765	7.4244e-11	6.45475e-10	13.6469
AC096637.1	0.396161	2.85516	6.63628	7.48872e-11	6.50664e-10	13.6385
AC017104.3	0.396673	3.03958	6.63518	7.54057e-11	6.54762e-10	13.6317
AC008780.2	0.241925	2.75329	6.63451	7.57267e-11	6.57143e-10	13.6276
LINC02324	-0.705664	3.48589	-6.6336	7.61633e-11	6.60522e-10	13.622
TMCC1-AS1	-0.651798	7.00491	-6.63297	7.64654e-11	6.62731e-10	13.6181
AL592435.1	-0.594946	6.81844	-6.63174	7.70566e-11	6.67443e-10	13.6106
MRPS30-DT	0.925612	5.82979	6.62821	7.87882e-11	6.82019e-10	13.5888
NBR2	-0.543944	9.26953	-6.62661	7.95856e-11	6.88496e-10	13.579
AC002091.1	0.93872	5.38867	6.62637	7.9707e-11	6.89121e-10	13.5775
LINC02038	1.70298	6.28477	6.62016	8.28744e-11	7.16063e-10	13.5394
ITGB2-AS1	-1.26036	8.37387	-6.61798	8.40196e-11	7.25511e-10	13.526
AC011352.3	-0.904613	3.4978	-6.61734	8.43579e-11	7.27983e-10	13.5221
AF230666.1	-0.611769	5.24348	-6.6134	8.64686e-11	7.45739e-10	13.4979
AC111188.1	0.708995	3.89083	6.60537	9.09363e-11	7.83787e-10	13.4487
SYNGAP1-AS1	-0.559772	3.50439	-6.60522	9.10241e-11	7.84062e-10	13.4477
EHMT2-AS1	-0.571087	3.47	-6.60512	9.1081e-11	7.84069e-10	13.4471
AL121658.1	-0.707784	4.38597	-6.60145	9.31982e-11	8.01802e-10	13.4247
LINC01978	-0.999326	4.36644	-6.5995	9.43472e-11	8.11189e-10	13.4127
AL662860.1	0.934765	3.88258	6.59235	9.86706e-11	8.47841e-10	13.3689
AC010624.3	0.832994	3.72731	6.5915	9.91959e-11	8.51832e-10	13.3637
AC092954.1	0.408868	2.92065	6.58741	1.01764e-10	8.73352e-10	13.3387
AC254629.1	-1.26149	4.07242	-6.58658	1.02299e-10	8.77402e-10	13.3336
AC011586.2	0.46565	2.99588	6.58447	1.03654e-10	8.88482e-10	13.3207
AL022311.1	-0.523546	8.06307	-6.58206	1.0523e-10	9.01435e-10	13.306
MIR3150BHG	-0.779349	4.02932	-6.58029	1.06399e-10	9.10895e-10	13.2952
FAM222A-AS1	-1.21606	4.57592	-6.58017	1.06483e-10	9.11055e-10	13.2944
AC112721.1	-0.854018	3.68711	-6.57978	1.06743e-10	9.12722e-10	13.292
AL139231.1	0.28685	2.8322	6.57946	1.06955e-10	9.13975e-10	13.2901
LINC00582	-1.1001	4.69696	-6.57441	1.1038e-10	9.42676e-10	13.2593
AP000977.1	-0.737102	3.69454	-6.57368	1.10889e-10	9.4644e-10	13.2548
AC097468.1	-1.25323	5.42846	-6.57327	1.11174e-10	9.483e-10	13.2523
AC004870.2	-1.52477	4.34357	-6.57105	1.12723e-10	9.60888e-10	13.2388
LINC02363	-0.77751	4.98773	-6.57096	1.12787e-10	9.60888e-10	13.2382
LNCOC1	-1.05367	5.53701	-6.56908	1.14118e-10	9.71632e-10	13.2267
AC084262.1	-1.03609	3.7574	-6.56824	1.14719e-10	9.76156e-10	13.2216
AL158152.1	0.978692	4.72825	6.56734	1.15366e-10	9.81065e-10	13.2161
AC006238.1	0.936546	4.59492	6.56659	1.15907e-10	9.85071e-10	13.2115
AL031728.1	-0.756094	5.60791	-6.56269	1.18759e-10	1.00869e-09	13.1878
AC026368.1	-1.19109	5.0205	-6.56243	1.18952e-10	1.00972e-09	13.1862
AC008537.2	0.707806	5.42125	6.56162	1.19558e-10	1.01425e-09	13.1812
LINC00858	-2.11459	5.00638	-6.55863	1.21808e-10	1.03271e-09	13.163
LINC00982	1.67087	7.35696	6.55811	1.22201e-10	1.03478e-09	13.1599
AP001469.2	-0.66443	4.48893	-6.55809	1.22215e-10	1.03478e-09	13.1598
AP001596.1	0.828648	3.8595	6.55801	1.22276e-10	1.03478e-09	13.1593
AC093326.1	0.556345	2.96191	6.55792	1.22347e-10	1.03478e-09	13.1587
AL157392.2	0.383556	2.94743	6.55551	1.24199e-10	1.04981e-09	13.144
AC011899.1	1.06474	3.68019	6.55495	1.24634e-10	1.05285e-09	13.1406
AC103740.2	-0.898458	3.59018	-6.54995	1.28573e-10	1.08547e-09	13.1102
AC013652.1	-1.44374	5.85394	-6.54919	1.29186e-10	1.08999e-09	13.1056
AC091932.1	0.266328	2.7805	6.54878	1.29515e-10	1.0921e-09	13.1031
AC135012.2	0.261759	2.81808	6.54546	1.32217e-10	1.11422e-09	13.0829
SYNPR-AS1	-1.47716	5.84249	-6.54345	1.33887e-10	1.12761e-09	13.0706
AC245060.2	-0.823355	4.74266	-6.5374	1.39015e-10	1.1701e-09	13.0339
AC108134.2	-0.773628	5.97872	-6.5373	1.39108e-10	1.17018e-09	13.0333
AC022182.1	-0.940545	4.40116	-6.537	1.39363e-10	1.17162e-09	13.0315
LINC01971	-0.805811	3.5237	-6.53604	1.40197e-10	1.17793e-09	13.0256
MED14OS	0.641619	5.80657	6.5349	1.41193e-10	1.18558e-09	13.0187
IER3-AS1	-0.780967	5.20683	-6.53371	1.42248e-10	1.19373e-09	13.0115
AC005670.1	-0.509792	3.29318	-6.5327	1.43137e-10	1.20047e-09	13.0054
AC087645.2	-0.828255	5.87863	-6.53179	1.43948e-10	1.20654e-09	12.9998
AC122710.2	-0.762007	3.63897	-6.53091	1.44738e-10	1.21244e-09	12.9945
AC007637.1	0.807252	4.74599	6.52732	1.48004e-10	1.23906e-09	12.9727
AC008434.1	-0.594458	3.63361	-6.52559	1.49604e-10	1.25171e-09	12.9622
AL139035.1	-0.737273	4.15695	-6.52138	1.53563e-10	1.28406e-09	12.9367
AC104564.3	-0.724042	4.93759	-6.51877	1.56076e-10	1.3043e-09	12.9208
AC024361.3	-0.66793	4.02542	-6.51813	1.56693e-10	1.30867e-09	12.917
ITGB1-DT	-1.42692	4.75011	-6.51797	1.56848e-10	1.30918e-09	12.916
AL161457.1	0.445754	3.02765	6.51489	1.59873e-10	1.33364e-09	12.8973
POLH-AS1	-0.612767	6.01528	-6.51103	1.63742e-10	1.3651e-09	12.874
AC015726.2	0.432626	3.19586	6.50953	1.65269e-10	1.37701e-09	12.8649
AC104809.1	1.18456	3.96465	6.50686	1.68028e-10	1.39917e-09	12.8487
LINC01975	0.363473	2.89658	6.50602	1.68908e-10	1.40566e-09	12.8436
AL158839.1	-0.693481	3.77676	-6.50421	1.70813e-10	1.42067e-09	12.8327
AC097534.1	0.590597	3.82881	6.50263	1.72491e-10	1.43377e-09	12.8231
AL031963.2	-0.524895	3.45231	-6.49999	1.75326e-10	1.45648e-09	12.8072
LOH12CR2	0.670537	6.34557	6.49869	1.76749e-10	1.46743e-09	12.7993
AL157400.2	-0.572779	3.2296	-6.49855	1.76899e-10	1.4678e-09	12.7985
AC104472.1	-0.726594	3.84729	-6.49726	1.78317e-10	1.47869e-09	12.7907
AC010328.1	-1.06801	3.92751	-6.49018	1.86299e-10	1.54397e-09	12.7479
AC079907.1	-0.5735	4.39266	-6.48942	1.87179e-10	1.55034e-09	12.7433
AL161785.1	1.11709	7.11717	6.48781	1.89042e-10	1.56485e-09	12.7336
AC006449.3	-0.602161	3.5528	-6.48715	1.89826e-10	1.57041e-09	12.7296
AC012615.1	-0.673987	7.55912	-6.48286	1.94916e-10	1.61157e-09	12.7038
ZNF337-AS1	-0.699469	7.62771	-6.47599	2.03357e-10	1.68036e-09	12.6624
LINC00173	-1.05277	5.63534	-6.471	2.09712e-10	1.73186e-09	12.6323
AL139819.1	0.439783	2.99905	6.46989	2.11163e-10	1.74281e-09	12.6256
AC008915.2	-0.627748	7.52672	-6.4696	2.11534e-10	1.74484e-09	12.6239
AC100771.2	-0.696924	3.8489	-6.46934	2.11876e-10	1.74664e-09	12.6223
MIR4713HG	-1.13279	3.81487	-6.46883	2.12542e-10	1.75109e-09	12.6192
LINC00460	-1.98255	5.85813	-6.46117	2.22815e-10	1.83465e-09	12.5731
AC025263.1	0.602806	3.47249	6.45966	2.249e-10	1.85074e-09	12.564
C6orf99	-0.905585	6.26873	-6.45782	2.27462e-10	1.87072e-09	12.553
AC005746.2	0.542934	3.61325	6.45574	2.30382e-10	1.89362e-09	12.5405
HOXC13-AS	-1.62132	4.18634	-6.45546	2.30779e-10	1.89578e-09	12.5388
AL928742.1	-1.26361	5.05412	-6.45397	2.3291e-10	1.91216e-09	12.5298
FLJ45513	-1.08794	7.07418	-6.4509	2.3735e-10	1.94746e-09	12.5114
AP001453.3	0.454153	3.06957	6.45039	2.38093e-10	1.95242e-09	12.5084
AL355974.3	0.36692	2.91836	6.44986	2.38874e-10	1.95768e-09	12.5052
AC098617.1	0.975751	4.72937	6.44971	2.39093e-10	1.95833e-09	12.5043
AC089983.1	-1.40078	4.37667	-6.44959	2.39271e-10	1.95863e-09	12.5035
LINC02024	0.203181	2.74393	6.44519	2.45839e-10	2.01123e-09	12.4771
AC124319.2	-1.13232	5.67943	-6.44496	2.46179e-10	2.01283e-09	12.4757
AP001412.1	-0.639927	4.14877	-6.44462	2.467e-10	2.01592e-09	12.4737
AC068305.2	-1.2511	4.5073	-6.44261	2.49761e-10	2.03974e-09	12.4616
AC073352.1	-0.678388	3.79775	-6.4417	2.51163e-10	2.04999e-09	12.4562
AC002550.2	-0.534892	5.11467	-6.43902	2.55323e-10	2.08273e-09	12.4401
LINC01269	-1.29527	4.90601	-6.43044	2.6914e-10	2.1941e-09	12.3887
AL034550.2	0.559954	3.54215	6.43035	2.69288e-10	2.1941e-09	12.3881
COX10-AS1	-0.426505	8.84162	-6.42993	2.69975e-10	2.19842e-09	12.3857
AC244205.1	-1.18031	4.71624	-6.42892	2.7165e-10	2.21077e-09	12.3796
AC079193.2	0.558457	3.55546	6.4242	2.79631e-10	2.2744e-09	12.3513
AC023796.2	-0.752346	3.46205	-6.42092	2.8531e-10	2.31924e-09	12.3317
AC024075.1	0.75152	6.37838	6.41767	2.91042e-10	2.36447e-09	12.3123
AL109811.1	-0.671891	4.84126	-6.41054	3.04026e-10	2.46851e-09	12.2697
SMCR2	-0.499356	3.311	-6.4069	3.10879e-10	2.5227e-09	12.2479
AL157931.1	-1.09519	3.93723	-6.40537	3.13806e-10	2.54497e-09	12.2388
AP003419.3	-0.747621	4.9046	-6.40143	3.21444e-10	2.60541e-09	12.2153
LINC01968	-0.630195	3.37588	-6.40034	3.23602e-10	2.62138e-09	12.2088
AL354863.1	0.377661	2.77767	6.39853	3.27205e-10	2.64904e-09	12.198
AL121790.2	1.44511	4.69944	6.39668	3.30915e-10	2.67752e-09	12.187
LINC02122	-1.4062	4.10973	-6.39029	3.44084e-10	2.78247e-09	12.1489
AC092376.2	0.779684	5.51281	6.38976	3.452e-10	2.78988e-09	12.1457
AC004264.1	-1.24047	5.27805	-6.38883	3.47155e-10	2.80407e-09	12.1402
AC026369.2	0.990579	6.32204	6.38649	3.52144e-10	2.84273e-09	12.1263
LYPLAL1-DT	0.658944	4.02157	6.38432	3.56835e-10	2.87893e-09	12.1134
AL022316.1	-0.976547	4.61337	-6.38297	3.598e-10	2.90119e-09	12.1053
FAM30A	-1.4977	8.21076	-6.37918	3.68193e-10	2.96715e-09	12.0828
LINC01104	0.223565	2.78485	6.37897	3.68683e-10	2.96747e-09	12.0815
LINC02056	0.512373	3.10258	6.37892	3.68786e-10	2.96747e-09	12.0812
AC005256.1	-1.28074	3.8064	-6.37888	3.68869e-10	2.96747e-09	12.081
RASAL2-AS1	0.715876	6.36149	6.37771	3.71508e-10	2.98699e-09	12.074
AC027796.4	-1.0053	6.28736	-6.37138	3.86119e-10	3.10269e-09	12.0364
AC106779.1	-0.52346	3.47336	-6.36974	3.89987e-10	3.13197e-09	12.0266
LINC00840	0.99916	3.89024	6.3688	3.92235e-10	3.14822e-09	12.021
AC055764.2	0.550525	3.8434	6.36632	3.98192e-10	3.1942e-09	12.0063
AP001453.1	-0.605037	4.33149	-6.36501	4.01381e-10	3.21794e-09	11.9985
LINC02029	-0.957124	3.66184	-6.36414	4.03519e-10	3.23146e-09	11.9934
LINC01890	0.225073	2.80527	6.36413	4.03529e-10	3.23146e-09	11.9933
AC006262.1	-1.1869	4.71652	-6.36141	4.10268e-10	3.28355e-09	11.9772
THUMPD3-AS1	-0.526214	10.311	-6.35932	4.15508e-10	3.32359e-09	11.9648
MIR210HG	-0.891701	9.22145	-6.35883	4.16751e-10	3.32999e-09	11.9619
AC026412.3	-1.00971	6.12611	-6.35882	4.16784e-10	3.32999e-09	11.9618
AC022272.1	0.551654	3.75458	6.35854	4.17476e-10	3.33226e-09	11.9602
AC008443.1	-0.617209	7.44964	-6.35852	4.17543e-10	3.33226e-09	11.96
AC012213.3	-0.597966	4.30474	-6.35842	4.17797e-10	3.33238e-09	11.9594
AL450306.1	-0.758047	5.39873	-6.35768	4.19665e-10	3.34537e-09	11.9551
C5orf66	-0.700106	6.56708	-6.35504	4.26467e-10	3.39767e-09	11.9394
AP001432.1	-0.627921	4.90877	-6.35335	4.30863e-10	3.43073e-09	11.9294
AC096637.2	1.26959	4.94003	6.35003	4.39645e-10	3.49867e-09	11.9097
AC021752.1	0.513504	3.724	6.34888	4.42723e-10	3.52117e-09	11.9029
LINC01393	-1.0538	4.72109	-6.34874	4.43097e-10	3.52214e-09	11.9021
HOTAIR	-1.92061	4.49436	-6.34637	4.49503e-10	3.57e-09	11.888
AC100803.2	0.941971	6.37244	6.34633	4.49628e-10	3.57e-09	11.8878
AC091544.4	1.41664	6.02688	6.34464	4.54238e-10	3.60457e-09	11.8778
AL356599.1	0.623232	7.47157	6.34108	4.64167e-10	3.68127e-09	11.8567
AP4B1-AS1	-0.753827	5.81934	-6.33975	4.67924e-10	3.70676e-09	11.8489
AC027237.4	0.558951	3.48211	6.33971	4.68051e-10	3.70676e-09	11.8486
AC093484.4	-0.776916	5.00332	-6.33966	4.68175e-10	3.70676e-09	11.8483
GAS5	-0.906313	13.9957	-6.33847	4.71567e-10	3.73151e-09	11.8413
MHENCR	-0.753596	8.3001	-6.33766	4.73884e-10	3.74772e-09	11.8365
AC007038.2	-0.59786	6.3333	-6.33199	4.90458e-10	3.87661e-09	11.803
AC108676.1	-1.13916	4.96253	-6.32757	5.0376e-10	3.9795e-09	11.7769
AC113139.1	-0.621978	3.9789	-6.32108	5.23951e-10	4.13543e-09	11.7385
C17orf82	0.886743	5.93692	6.32103	5.24089e-10	4.13543e-09	11.7383
FGF13-AS1	0.672066	3.65455	6.32008	5.27103e-10	4.15687e-09	11.7327
SLC12A5-AS1	-1.06203	5.18904	-6.31917	5.30019e-10	4.17751e-09	11.7273
AL354989.1	-0.708161	4.84822	-6.31768	5.34824e-10	4.21302e-09	11.7185
AC073611.2	-0.626484	6.39081	-6.31347	5.48604e-10	4.31914e-09	11.6937
AL022157.1	-0.530823	4.63937	-6.31272	5.51109e-10	4.33642e-09	11.6892
TGFB2-AS1	1.2091	5.46621	6.31119	5.562e-10	4.37403e-09	11.6803
AC021546.1	0.448034	3.0928	6.31069	5.57894e-10	4.38489e-09	11.6773
AC127521.1	0.97675	6.27374	6.31053	5.58419e-10	4.38655e-09	11.6764
AC090772.1	-0.731195	3.90556	-6.30597	5.74033e-10	4.50667e-09	11.6495
AC073641.1	-0.449512	3.31279	-6.30543	5.75913e-10	4.5189e-09	11.6463
LINC01915	0.931752	4.62075	6.30509	5.77075e-10	4.52548e-09	11.6443
AL662890.1	-0.9484	3.94112	-6.30424	5.80065e-10	4.54639e-09	11.6393
LINC01284	0.227756	2.79185	6.30358	5.8237e-10	4.5619e-09	11.6354
AC105446.1	1.07943	4.88505	6.2943	6.159e-10	4.82185e-09	11.5808
KCNQ1-AS1	0.490654	3.2103	6.29311	6.20312e-10	4.85368e-09	11.5738
AC034229.4	-0.681331	4.08347	-6.29101	6.28212e-10	4.91275e-09	11.5615
AC114684.1	0.36847	3.00141	6.28662	6.45057e-10	5.04167e-09	11.5357
LINC00174	-0.757617	9.52734	-6.28573	6.48533e-10	5.06601e-09	11.5304
AL158835.1	-0.773723	4.39355	-6.28518	6.50663e-10	5.07982e-09	11.5272
LINC02475	-1.60267	4.62357	-6.28501	6.51336e-10	5.08223e-09	11.5262
AC073316.2	-1.18403	4.01484	-6.28286	6.59825e-10	5.14561e-09	11.5136
AC127070.1	-0.713642	4.39467	-6.28034	6.69908e-10	5.22133e-09	11.4988
AC015871.3	0.584807	8.67412	6.27876	6.76306e-10	5.26827e-09	11.4895
DANCR	-0.736225	11.1586	-6.27857	6.77072e-10	5.2713e-09	11.4884
CASC8	-1.58737	5.31573	-6.27801	6.79359e-10	5.28616e-09	11.4851
AC020907.4	-0.906238	6.13422	-6.27752	6.81357e-10	5.29877e-09	11.4823
AC022001.2	0.376517	2.97527	6.27719	6.82731e-10	5.30651e-09	11.4803
AL355472.3	-0.82353	4.12637	-6.27577	6.88571e-10	5.34893e-09	11.472
AL022341.2	-0.969123	4.17241	-6.27562	6.89181e-10	5.3507e-09	11.4711
AC137810.1	0.337157	2.88893	6.27402	6.95834e-10	5.39936e-09	11.4618
AL109761.1	-0.944385	4.04969	-6.27189	7.048e-10	5.46591e-09	11.4493
AL031186.1	-0.719328	5.1444	-6.26836	7.19942e-10	5.58025e-09	11.4286
AL445985.1	0.896977	4.71632	6.26798	7.21561e-10	5.5897e-09	11.4264
LINC01564	-1.53532	5.10475	-6.26088	7.53001e-10	5.83003e-09	11.3848
MINCR	-0.72402	8.13958	-6.26046	7.54895e-10	5.84147e-09	11.3823
TAPT1-AS1	-0.650816	8.00302	-6.26	7.56994e-10	5.85447e-09	11.3796
AC009965.1	0.127948	2.69356	6.2585	7.63812e-10	5.90394e-09	11.3709
AC099343.2	-0.666635	5.04896	-6.25831	7.64674e-10	5.90735e-09	11.3698
AC010894.2	-0.811652	5.79321	-6.25702	7.70643e-10	5.95018e-09	11.3622
AC012409.4	0.307985	2.91038	6.25159	7.96133e-10	6.1436e-09	11.3305
LINC01786	-0.876064	5.10452	-6.25132	7.97433e-10	6.15025e-09	11.3289
AC025159.1	-0.625041	7.32754	-6.25108	7.98567e-10	6.1556e-09	11.3275
AC084125.4	-0.678007	4.10203	-6.24876	8.0973e-10	6.23822e-09	11.3139
AC087045.2	-0.823079	3.96461	-6.24838	8.11574e-10	6.24898e-09	11.3117
MEF2C-AS1	0.966529	5.59949	6.24614	8.22572e-10	6.33019e-09	11.2986
AL035461.2	-0.71558	6.22754	-6.24322	8.37045e-10	6.43803e-09	11.2816
AC093334.1	0.211384	2.7907	6.2379	8.64126e-10	6.64267e-09	11.2506
AC022784.6	-0.834057	3.77463	-6.2377	8.6516e-10	6.64697e-09	11.2494
MAFA-AS1	-1.16293	3.96491	-6.22888	9.12046e-10	7.00304e-09	11.1979
LNX1-AS2	-0.726897	3.68258	-6.22879	9.12505e-10	7.00304e-09	11.1974
AL121832.2	-0.824811	6.86068	-6.22789	9.17456e-10	7.03718e-09	11.1922
LINC00954	-1.04351	6.13427	-6.22544	9.30976e-10	7.13698e-09	11.1779
LINC02447	0.807648	5.13995	6.22376	9.40327e-10	7.20472e-09	11.1682
AL645608.1	-0.743943	4.06405	-6.22249	9.47536e-10	7.25598e-09	11.1607
AC145285.6	-0.637935	5.60862	-6.22187	9.51026e-10	7.27873e-09	11.1571
AC092794.1	0.64332	5.20122	6.21736	9.76986e-10	7.47333e-09	11.1309
AL353150.1	1.27169	7.20128	6.21491	9.91353e-10	7.57909e-09	11.1166
AC136604.3	-0.642762	5.26957	-6.21404	9.96507e-10	7.61434e-09	11.1116
FGD5-AS1	0.489828	13.6015	6.2133	1.00089e-09	7.64366e-09	11.1073
AC141930.1	-1.25441	4.64046	-6.21273	1.00433e-09	7.66575e-09	11.104
TTLL10-AS1	1.14393	4.50164	6.21172	1.01042e-09	7.708e-09	11.0981
AC012313.5	0.78242	6.93795	6.19262	1.13208e-09	8.63145e-09	10.9872
AC134312.3	0.28671	2.76908	6.19209	1.13567e-09	8.65411e-09	10.9842
AL138720.1	-0.811921	3.80968	-6.19062	1.14563e-09	8.72526e-09	10.9757
AC023669.1	0.699649	3.26566	6.18952	1.15316e-09	8.7778e-09	10.9693
AC009269.4	0.52312	3.20876	6.18939	1.15401e-09	8.77948e-09	10.9686
AC073575.2	-0.597138	5.14051	-6.18797	1.16383e-09	8.8494e-09	10.9603
AC012668.1	0.134024	2.70476	6.18721	1.16907e-09	8.88439e-09	10.9559
AC025271.2	0.461705	3.15025	6.18662	1.17318e-09	8.91084e-09	10.9525
AC010359.1	-0.606514	4.63921	-6.18468	1.18679e-09	9.00935e-09	10.9412
AP000695.2	-1.10906	5.4596	-6.17852	1.23102e-09	9.34004e-09	10.9056
LINC02655	0.130665	2.70455	6.17759	1.23781e-09	9.38647e-09	10.9002
BX255925.1	0.738652	4.86019	6.17646	1.24614e-09	9.4445e-09	10.8937
C10orf91	-1.10593	5.38435	-6.17564	1.25223e-09	9.4855e-09	10.8889
AC018904.1	0.647035	6.64502	6.1753	1.25476e-09	9.49956e-09	10.887
AC020891.2	-1.02724	3.65625	-6.17469	1.25931e-09	9.52887e-09	10.8834
THRB-IT1	0.647703	3.34184	6.17304	1.27169e-09	9.61388e-09	10.8739
AC004837.2	-0.660743	4.62755	-6.17301	1.27192e-09	9.61388e-09	10.8737
AC079793.1	0.687514	3.71401	6.16855	1.30599e-09	9.86604e-09	10.848
AL353747.3	1.05808	3.6267	6.16752	1.31397e-09	9.92101e-09	10.842
AC079160.1	-1.5202	4.09555	-6.16711	1.3172e-09	9.94005e-09	10.8396
AC087501.4	0.52504	6.82393	6.1649	1.33453e-09	1.00654e-08	10.8269
LINC01011	-0.486186	8.12754	-6.16423	1.33988e-09	1.01003e-08	10.823
AC004596.1	-0.595531	5.04092	-6.16326	1.3476e-09	1.01531e-08	10.8174
AL031118.1	0.654386	5.35999	6.16054	1.36944e-09	1.0312e-08	10.8017
LINC00963	0.493229	12.6194	6.16034	1.37108e-09	1.03188e-08	10.8006
AC012313.6	0.606228	5.16028	6.15863	1.38504e-09	1.04183e-08	10.7907
AC015909.1	-0.73964	3.6396	-6.15653	1.40238e-09	1.05431e-08	10.7786
LINC01126	-0.689494	5.01278	-6.14628	1.48997e-09	1.11914e-08	10.7195
AC009262.1	-0.616974	3.22164	-6.14626	1.49021e-09	1.11914e-08	10.7194
AC023509.3	0.715514	6.44467	6.13948	1.55104e-09	1.1642e-08	10.6804
AC105398.1	0.35179	2.86248	6.1393	1.55274e-09	1.16485e-08	10.6793
AC004884.2	-0.659293	4.11708	-6.13881	1.55719e-09	1.16756e-08	10.6766
LINP1	-1.90194	5.14437	-6.13702	1.57378e-09	1.17937e-08	10.6662
AL008733.1	1.15394	4.48285	6.13493	1.59327e-09	1.19333e-08	10.6542
AC005253.1	-0.596516	7.01306	-6.1347	1.59548e-09	1.19435e-08	10.6529
AC083862.2	0.640842	6.38103	6.13387	1.60329e-09	1.19955e-08	10.6481
AC022400.5	-0.615091	5.38812	-6.12982	1.64205e-09	1.2279e-08	10.6249
AP000845.1	-0.586327	4.47787	-6.12738	1.66583e-09	1.24502e-08	10.6108
SNHG11	-0.501656	9.78867	-6.1267	1.67249e-09	1.24932e-08	10.607
AP003119.3	-1.16116	7.36541	-6.12608	1.67867e-09	1.25328e-08	10.6034
AC011468.1	-0.574617	6.7114	-6.12405	1.69888e-09	1.26769e-08	10.5917
AC100821.2	-0.556451	3.71762	-6.11904	1.74969e-09	1.30491e-08	10.563
Z83844.2	-0.625763	4.01448	-6.11438	1.79842e-09	1.34054e-08	10.5362
AL049794.1	-0.665808	3.82841	-6.11148	1.82928e-09	1.36282e-08	10.5197
AC078820.1	-1.09213	4.00337	-6.10822	1.86475e-09	1.3885e-08	10.501
AC027130.1	0.481681	3.3308	6.10797	1.8675e-09	1.38981e-08	10.4995
AC012645.3	-0.862219	5.35448	-6.10672	1.88123e-09	1.39929e-08	10.4924
AL139041.1	0.97563	5.05276	6.10566	1.89298e-09	1.40728e-08	10.4863
AC104035.1	0.778288	3.605	6.10547	1.89516e-09	1.40815e-08	10.4852
THRB-AS1	0.756975	4.43719	6.1008	1.94783e-09	1.44652e-08	10.4585
AC090186.1	0.541381	3.70194	6.09923	1.96583e-09	1.45911e-08	10.4495
AC010168.2	-0.751479	8.00221	-6.09748	1.98615e-09	1.47341e-08	10.4395
AC021491.2	-0.596808	3.60793	-6.09461	2.01992e-09	1.49767e-08	10.4231
AC007497.1	-0.750778	4.15356	-6.09211	2.04983e-09	1.51904e-08	10.4088
AC144450.1	-1.26447	4.78485	-6.09043	2.07012e-09	1.53327e-08	10.3992
AL035530.2	0.589849	6.24699	6.08231	2.17098e-09	1.60712e-08	10.3529
LINC02018	0.73989	5.18193	6.08184	2.17701e-09	1.61017e-08	10.3502
AC061975.6	-1.56527	4.13067	-6.08181	2.1774e-09	1.61017e-08	10.35
SLIT2-IT1	0.298765	2.84763	6.07749	2.23314e-09	1.65052e-08	10.3254
AC022306.2	0.62141	6.09467	6.0737	2.28325e-09	1.68667e-08	10.3038
AL513218.1	-0.719614	4.75756	-6.06921	2.34395e-09	1.73059e-08	10.2782
AC068338.3	0.603757	4.91695	6.06911	2.34536e-09	1.73072e-08	10.2776
USP3-AS1	-0.504281	6.86676	-6.06834	2.35601e-09	1.73766e-08	10.2732
HAGLROS	-1.30038	5.40868	-6.06589	2.39002e-09	1.76182e-08	10.2593
AL353747.2	0.641882	3.16808	6.06372	2.42046e-09	1.78332e-08	10.2469
AC084876.1	-0.578619	4.2653	-6.05892	2.4893e-09	1.83308e-08	10.2196
AC009560.1	0.590112	3.56142	6.05881	2.49084e-09	1.83325e-08	10.219
LINC00989	0.636668	3.44218	6.0586	2.49393e-09	1.83455e-08	10.2178
AC010789.1	-1.31221	3.89748	-6.05738	2.51178e-09	1.84672e-08	10.2109
AC046143.1	0.683936	5.86045	6.05415	2.55965e-09	1.88093e-08	10.1925
ZNF529-AS1	-0.544227	7.84553	-6.05219	2.58908e-09	1.90156e-08	10.1814
AC022165.1	-0.510517	3.38612	-6.04991	2.62368e-09	1.92596e-08	10.1684
AC015819.1	0.672119	5.46359	6.04882	2.64043e-09	1.93723e-08	10.1622
AC105450.1	-0.722296	3.42459	-6.0474	2.66232e-09	1.95227e-08	10.1542
CU639417.5	-0.799392	3.49096	-6.04595	2.68504e-09	1.96791e-08	10.1459
AC068672.3	0.196514	2.73301	6.04546	2.69259e-09	1.97241e-08	10.1432
AC023024.1	-0.902496	5.97975	-6.04265	2.73708e-09	2.00395e-08	10.1272
AL731537.1	0.331206	2.99238	6.03774	2.81662e-09	2.06111e-08	10.0994
AC010680.1	0.418916	3.08604	6.0303	2.94119e-09	2.15114e-08	10.0572
LINC00504	1.04899	4.97998	6.02947	2.95546e-09	2.16045e-08	10.0525
AC009686.2	-0.810716	5.36934	-6.02777	2.98474e-09	2.18071e-08	10.0429
AC090912.1	-0.692467	4.37588	-6.02663	3.00457e-09	2.19406e-08	10.0365
AC244100.2	0.347149	2.94116	6.02613	3.01335e-09	2.19932e-08	10.0336
CPEB1-AS1	0.58688	3.36375	6.02481	3.03654e-09	2.21509e-08	10.0262
AC009275.1	-1.21508	5.21376	-6.02457	3.04087e-09	2.21709e-08	10.0248
DLEU2	-0.645178	8.64679	-6.02202	3.08614e-09	2.24893e-08	10.0104
AC008083.1	-0.769971	3.67031	-6.02162	3.09346e-09	2.2531e-08	10.0081
AC126696.3	-0.632951	3.3305	-6.01535	3.2081e-09	2.33538e-08	9.97267
FGF14-IT1	0.458473	3.05768	6.01497	3.21526e-09	2.33937e-08	9.9705
LINC02086	-1.60001	5.07049	-6.01341	3.24452e-09	2.35944e-08	9.96168
AL592494.2	-0.903765	4.53939	-6.01237	3.26417e-09	2.37249e-08	9.9558
LINC01597	-1.80503	5.69558	-6.01181	3.27473e-09	2.37894e-08	9.95266
AC007996.1	-0.886954	8.12448	-6.01121	3.28611e-09	2.38597e-08	9.94928
LINC01474	0.704733	3.68127	6.01109	3.28843e-09	2.38641e-08	9.94859
LINC01238	-0.88437	5.6181	-6.01015	3.30634e-09	2.39817e-08	9.94331
AC004466.3	-0.756643	4.35756	-6.00921	3.32453e-09	2.41011e-08	9.93797
AL355297.4	0.566245	4.46154	6.00758	3.35614e-09	2.43177e-08	9.92876
AC074031.1	0.254393	2.72198	6.00715	3.36451e-09	2.43658e-08	9.92633
DLX6-AS1	-1.89842	4.99308	-6.00565	3.39379e-09	2.45651e-08	9.9179
AC083973.1	-0.867537	3.8428	-6.00541	3.39852e-09	2.45781e-08	9.91655
AL590644.1	-1.1606	3.84225	-6.00538	3.3991e-09	2.45781e-08	9.91638
TMLHE-AS1	-0.493591	3.42309	-6.00478	3.41097e-09	2.46512e-08	9.91298
AC090164.3	-0.887367	3.60026	-6.00307	3.44491e-09	2.48836e-08	9.90335
AC025580.2	-0.891065	6.98803	-6.00254	3.45559e-09	2.49479e-08	9.90034
LUARIS	-0.712252	3.64027	-6.00182	3.4699e-09	2.50384e-08	9.89631
LINC00853	-0.868494	5.95642	-5.99779	3.55204e-09	2.5607e-08	9.87354
AC090260.1	-0.573942	3.99462	-5.99777	3.55236e-09	2.5607e-08	9.87346
CEP83-DT	-0.688814	5.56102	-5.99537	3.60214e-09	2.59525e-08	9.85991
LINC02469	0.348006	2.95172	5.99527	3.60421e-09	2.5954e-08	9.85935
AC093423.2	0.505255	3.55906	5.99179	3.67755e-09	2.64686e-08	9.83975
AC106037.1	-0.622545	4.00389	-5.98959	3.72467e-09	2.67839e-08	9.82736
AC090844.2	0.682064	4.50813	5.98949	3.72679e-09	2.67839e-08	9.82681
AC008543.1	0.648577	5.17036	5.98947	3.72711e-09	2.67839e-08	9.82672
LAMTOR5-AS1	-0.507161	7.04474	-5.98937	3.7293e-09	2.67859e-08	9.82615
AL691432.2	0.580872	9.06079	5.98893	3.73892e-09	2.68413e-08	9.82364
AC010601.1	0.211125	2.73578	5.97609	4.02668e-09	2.88922e-08	9.75149
AC107214.1	-0.59893	4.59041	-5.97442	4.06568e-09	2.91572e-08	9.74211
AP000439.4	0.141125	2.70383	5.97188	4.12574e-09	2.95727e-08	9.72785
FIRRE	-1.38041	5.68532	-5.97015	4.16711e-09	2.9854e-08	9.71814
AP002856.4	0.339759	2.7805	5.96941	4.18504e-09	2.99671e-08	9.71396
AP000866.1	0.778484	6.51582	5.96673	4.25027e-09	3.04186e-08	9.69891
AL355916.2	0.630039	4.3054	5.9662	4.26313e-09	3.04951e-08	9.69597
AC010168.1	-0.884539	4.1607	-5.96491	4.29504e-09	3.07077e-08	9.68872
AC091488.1	-0.696125	4.17469	-5.96469	4.3004e-09	3.07303e-08	9.6875
AL354861.2	-0.540332	3.26853	-5.96432	4.30969e-09	3.0781e-08	9.6854
AC025287.3	-0.598436	4.95002	-5.96028	4.41111e-09	3.14893e-08	9.66277
LEMD1-AS1	-0.961762	4.28089	-5.95855	4.45537e-09	3.1789e-08	9.65306
BX248123.1	0.701252	3.59831	5.95816	4.46549e-09	3.1845e-08	9.65085
INTS6-AS1	-0.525714	7.30555	-5.95398	4.57419e-09	3.26036e-08	9.62745
AC007938.2	-0.634766	4.14968	-5.95294	4.60155e-09	3.27819e-08	9.62165
AP006545.2	-0.632366	3.76999	-5.95152	4.6393e-09	3.30341e-08	9.6137
LINC01484	-1.10628	5.91382	-5.95058	4.66464e-09	3.31976e-08	9.6084
AP001574.1	-1.1614	4.71866	-5.94836	4.72446e-09	3.36063e-08	9.59601
FNDC1-IT1	-0.553316	3.23527	-5.94657	4.77336e-09	3.39369e-08	9.58599
AC004771.2	-0.516419	3.6037	-5.94447	4.83123e-09	3.43309e-08	9.57427
LINC00944	-1.16043	5.58109	-5.94198	4.90083e-09	3.48078e-08	9.56035
AC008655.2	-0.581222	4.00586	-5.94188	4.90384e-09	3.48116e-08	9.55975
AL035071.1	0.613543	9.11502	5.93705	5.04167e-09	3.57719e-08	9.53279
ELFN1-AS1	-1.50884	4.72631	-5.93279	5.16642e-09	3.66384e-08	9.50902
AC018816.1	-0.938035	6.50108	-5.93054	5.23363e-09	3.70963e-08	9.49644
FBXL19-AS1	-0.785389	8.33287	-5.92782	5.31599e-09	3.7661e-08	9.48126
SP2-AS1	-0.615644	7.68492	-5.92721	5.33445e-09	3.77727e-08	9.47788
AL139397.1	-0.549995	4.01794	-5.92651	5.35612e-09	3.79069e-08	9.47394
PRR34	0.556214	5.86383	5.92499	5.40294e-09	3.8219e-08	9.46547
AC027682.5	0.450065	3.30681	5.9244	5.42113e-09	3.83283e-08	9.46221
AC022081.1	0.223555	2.69618	5.92413	5.42957e-09	3.83686e-08	9.46069
AL359504.2	-0.955574	5.11358	-5.92265	5.47586e-09	3.86762e-08	9.45244
AC100786.1	0.730447	5.80159	5.91945	5.57716e-09	3.93718e-08	9.43461
AL391845.1	0.555122	3.23322	5.91931	5.58157e-09	3.93831e-08	9.43384
LINC01293	0.830455	3.93614	5.9187	5.60132e-09	3.95026e-08	9.4304
MRPL20-AS1	-0.447337	10.8873	-5.91851	5.60724e-09	3.95244e-08	9.42938
AP000424.2	-0.605512	3.38434	-5.91762	5.63583e-09	3.96973e-08	9.42443
AL118511.1	-0.709056	5.45779	-5.91757	5.63744e-09	3.96973e-08	9.42415
AC005104.1	-0.614252	5.70726	-5.9174	5.64303e-09	3.97167e-08	9.42319
AL445430.2	0.799971	3.34834	5.91598	5.689e-09	4.00202e-08	9.4153
AC015802.1	0.691294	3.7583	5.9109	5.85703e-09	4.11815e-08	9.38699
AL357140.2	-0.548248	4.6267	-5.90884	5.92627e-09	4.16474e-08	9.37556
AC016044.1	-1.24069	3.79322	-5.90859	5.93497e-09	4.16877e-08	9.37413
AL032821.1	0.381411	3.04894	5.9084	5.94126e-09	4.1711e-08	9.3731
AC006946.2	-1.30939	5.18142	-5.90635	6.01128e-09	4.21814e-08	9.36171
AL021707.4	-0.660548	4.54207	-5.90599	6.02375e-09	4.22477e-08	9.35969
AC147651.3	0.334542	2.8291	5.90581	6.03008e-09	4.22709e-08	9.35867
[truncated: 12,008 more rows]
