# Supplementary material for: Necroptosis-related lncRNAs: Combination of bulk and single-cell sequencing reveals immune landscape alteration and a novel prognosis stratification approach in lung adenocarcinoma
Source: Front Oncol. 2022 Oct 20;12:1010976. doi: 10.3389/fonc.2022.1010976 (PMC9808398; doi:10.3389/fonc.2022.1010976)
Supplement: Supplementary Figure 1 — Evaluation of NecroLRS model. Calibration curves (A–D), DCA curves (E–H) of training, test, whole, and validation cohorts (“None”: assume no patient will die at the specific time point and offer treatment to no one; “All”: assume all patients will die at the specific time point and therefore treat everyone; “Model”: gives the expected net benefit of NecroLRS model on each patient under different threshold probability. [file DataSheet_1.zip › Supplementary Table 5.xlsx]

## Sheet: Supplementary_Correlation
Supplementary Table 5 Correlation Analysis between Differential Expressed LncRNAs and Necroptosis-related Genes
Gene Symbol	LncRNA Symbol	Correlation Coefficient	pvalue	Regulation
GATA3	AC092809.2	0.910568	3.40132e-198	postive
BCL2	AC005865.1	0.828056	1.61731e-130	postive
PTF1A	AL031599.1	0.824328	2.31507e-128	postive
PLK1	AC099850.3	0.811194	3.7148e-121	postive
TNFRSF10A	AC100861.1	0.810974	4.84998e-121	postive
ALOX15	AC134312.1	0.808405	1.06591e-119	postive
CYBB	AC090559.1	0.79612	1.49202e-113	postive
ALOX15	LINC01616	0.793493	2.71312e-112	postive
IFNG	LINC02195	0.77803	3.11701e-105	postive
IL1A	AL138828.1	0.776741	1.139e-104	postive
PTF1A	GPC5-AS1	0.77326	3.61043e-103	postive
CYBB	AC006033.2	0.767354	1.10623e-100	postive
CHMP7	AC100861.1	0.7647	1.37228e-99	postive
ALOX15	GAS1RR	0.745223	5.51426e-92	postive
STAT5A	AC006033.2	0.73375	8.01433e-88	postive
CYBB	AC011899.2	0.731423	5.2687e-87	postive
ALOX15	SILC1	0.726544	2.56533e-85	postive
TLR4	AC090559.1	0.725359	6.50943e-85	postive
TLR4	AC006033.2	0.721729	1.09387e-83	postive
STAT5A	AC090559.1	0.715993	8.63382e-82	postive
FASLG	USP30-AS1	0.699666	1.22345e-76	postive
ALOX15	ADAMTS9-AS1	0.699171	1.73161e-76	postive
ZBP1	LINC02362	0.698962	2.00435e-76	postive
ZBP1	LINC02576	0.691574	3.26039e-74	postive
TLR4	SMIM25	0.690423	7.10636e-74	postive
ZBP1	FAM30A	0.689304	1.51131e-73	postive
ALOX15	AC117453.1	0.686887	7.61471e-73	postive
TYK2	AL031600.1	0.68526	2.24344e-72	postive
TNFSF10	CEBPB-AS1	0.683204	8.69164e-72	postive
TNFRSF10B	AC100861.1	0.682223	1.65271e-71	postive
JAK2	AC006033.2	0.681069	3.50797e-71	postive
IRF9	LINC01355	0.680446	5.25838e-71	postive
PLK1	TMPO-AS1	0.67972	8.41833e-71	postive
GATA3	AC245041.2	0.678975	1.36155e-70	postive
TNFSF10	AC108676.1	0.678363	2.0205e-70	postive
CYBB	AC083949.1	0.677712	3.07062e-70	postive
STAT5A	AC011899.2	0.676138	8.40703e-70	postive
TYK2	AC008764.8	0.675058	1.67197e-69	postive
ALOX15	FAM153C	0.674313	2.68232e-69	postive
NLRP3	AC090559.1	0.670341	3.25489e-68	postive
IRF9	AL031600.1	0.668862	8.16331e-68	postive
TLR4	AC011899.2	0.667673	1.70316e-67	postive
DNMT1	AC099850.3	0.666229	4.14108e-67	postive
IRF9	AC245052.4	0.666099	4.48678e-67	postive
STAT5A	AC069209.1	0.665068	8.42951e-67	postive
IFNG	USP30-AS1	0.661509	7.30663e-66	postive
HAT1	AC099850.3	0.660927	1.03689e-65	postive
IRF9	AC073842.2	0.660681	1.20206e-65	postive
GATA3	AC010328.1	0.65815	5.45799e-65	postive
TNFRSF1B	AC006033.2	0.652899	1.20239e-63	postive
TSC1	LINC02035	0.652144	1.8655e-63	postive
DIABLO	SBF2-AS1	0.65083	3.99811e-63	postive
CHMP4A	AC245052.4	0.650301	5.42831e-63	postive
CHMP4A	CAPN10-DT	0.648064	1.96399e-62	postive
TLR4	LINC02285	0.647426	2.82754e-62	postive
PGAM5	AC099850.3	0.646698	4.28351e-62	postive
CYBB	SMIM25	0.645912	6.69954e-62	postive
IRF9	AL513320.1	0.645902	6.73664e-62	postive
IRF9	AC008870.2	0.642686	4.13835e-61	postive
TYK2	AC010761.5	0.64116	9.71616e-61	postive
IRF9	AC008764.8	0.641076	1.01844e-60	postive
CD40	USP30-AS1	0.639548	2.38227e-60	postive
FASLG	LINC02195	0.63844	4.39827e-60	postive
CHMP4A	LINC01355	0.63813	5.21996e-60	postive
JAK3	LINC00996	0.636847	1.05718e-59	postive
TNFSF10	AC053503.2	0.6367	1.1459e-59	postive
CASP1	USP30-AS1	0.636435	1.3257e-59	postive
CHMP4A	AL355388.2	0.636252	1.46545e-59	postive
CHMP4A	AL513320.1	0.633636	6.0999e-59	postive
CYBB	LINC02285	0.631235	2.23179e-58	postive
TSC1	AC245052.4	0.630581	3.17026e-58	postive
STAT1	USP30-AS1	0.630255	3.77703e-58	postive
TSC1	UBE2Q1-AS1	0.62775	1.43641e-57	postive
TSC1	CAPN10-DT	0.627308	1.81634e-57	postive
GATA3	CRIM1-DT	0.626164	3.32674e-57	postive
MYC	AC006329.1	0.626077	3.48251e-57	postive
TLR4	ZEB2-AS1	0.625483	4.76348e-57	postive
TYK2	SNHG12	0.624594	7.60146e-57	postive
CHMP4A	AC055713.1	0.624467	8.12835e-57	postive
ALOX15	CADM3-AS1	0.623271	1.51979e-56	postive
STAT5A	USP30-AS1	0.620893	5.23624e-56	postive
STAT5A	LINC00996	0.620354	6.9221e-56	postive
CHMP4A	SNHG12	0.619777	9.32434e-56	postive
CASP1	LINC02285	0.619368	1.15111e-55	postive
CHMP4A	AC008870.2	0.619214	1.24614e-55	postive
FLT3	AC093278.2	0.61858	1.72645e-55	postive
TSC1	AC010761.5	0.618102	2.20612e-55	postive
JAK3	AC004585.1	0.617548	2.92975e-55	postive
TYK2	AC245052.4	0.617035	3.80831e-55	postive
CHMP4A	ZKSCAN2-DT	0.615776	7.23429e-55	postive
IRF9	AC023908.3	0.615215	9.61818e-55	postive
IRF9	AL355388.2	0.615131	1.00392e-54	postive
SIRT3	SFTA3	0.612658	3.50094e-54	postive
CYLD	AC006033.2	0.61261	3.58522e-54	postive
DNMT1	AC012073.1	0.610757	9.07663e-54	postive
EIF4G1	AC099850.3	0.610111	1.25253e-53	postive
CHMP4A	AC016737.1	0.610094	1.2629e-53	postive
IRF9	SNHG12	0.609814	1.45248e-53	postive
TLR4	AC004988.1	0.607682	4.17963e-53	postive
CHMP4A	LINC00115	0.607028	5.77061e-53	postive
FLT3	LINC00996	0.605909	1.00054e-52	postive
TLR4	LINC01506	0.605589	1.17077e-52	postive
PLK1	AC026250.1	0.604396	2.09858e-52	postive
TLR4	LINC01150	0.60425	2.2542e-52	postive
TNFRSF1B	AC090559.1	0.604098	2.42732e-52	postive
CYBB	LINC01150	0.603807	2.79721e-52	postive
IRF9	AC010761.5	0.603475	3.28711e-52	postive
PLK1	AC091057.1	0.603371	3.45774e-52	postive
CYBB	AC004921.1	0.602013	6.68583e-52	postive
IRF9	ZKSCAN2-DT	0.601693	7.80372e-52	postive
CHMP4A	AC008764.8	0.600637	1.29962e-51	postive
PPIA	CYTOR	0.600594	1.32644e-51	postive
CYBB	ZEB2-AS1	0.599462	2.28641e-51	postive
JAK1	AC090559.1	0.597765	5.14803e-51	postive
CHMP4A	AC006042.1	0.597674	5.3764e-51	postive
PLK1	AC073529.1	0.597625	5.50298e-51	postive
JAK3	USP30-AS1	0.59614	1.11508e-50	postive
TYK2	AC018653.3	0.595121	1.80633e-50	postive
CASP1	AC006033.2	0.594292	2.67034e-50	postive
JAK2	AC090559.1	0.593623	3.65964e-50	postive
ZBP1	LINC00582	0.593175	4.51669e-50	postive
TSC1	AL669831.5	0.592877	5.19261e-50	postive
JAK3	LINC01281	0.592637	5.81085e-50	postive
IL1A	AP002954.1	0.592157	7.27731e-50	postive
CHMP4A	UBE2Q1-AS1	0.592073	7.56883e-50	postive
STAT5A	LINC02285	0.591965	7.95989e-50	postive
TYK2	LINC02035	0.591797	8.6107e-50	postive
IFNAR1	EPB41L4A-DT	0.591576	9.54599e-50	postive
JAK3	FAM30A	0.59075	1.40292e-49	postive
TYK2	AC005041.3	0.590662	1.46142e-49	postive
CASP1	AC090559.1	0.590023	1.96641e-49	postive
CHMP4A	AC005041.3	0.589995	1.99209e-49	postive
CYLD	AC090559.1	0.58952	2.48276e-49	postive
DNMT1	AC091057.1	0.586786	8.76289e-49	postive
TYK2	CAPN10-DT	0.586211	1.14028e-48	postive
CHMP4A	AC092119.2	0.586159	1.16789e-48	postive
CHMP4A	AL355488.1	0.586005	1.25338e-48	postive
IRF9	AC009148.1	0.585871	1.33233e-48	postive
TYK2	LINC00115	0.585599	1.50948e-48	postive
STAT5B	AC037459.2	0.584474	2.52169e-48	postive
TNFSF10	AC022509.2	0.584468	2.5279e-48	postive
TYK2	AC087289.6	0.584135	2.94192e-48	postive
IFNGR2	AC009237.14	0.583752	3.5008e-48	postive
STAT5A	AC093278.2	0.583647	3.67139e-48	postive
TSC1	AC024361.1	0.582749	5.51781e-48	postive
PPIA	DCST1-AS1	0.582502	6.169e-48	postive
TSC1	AC245060.6	0.582424	6.39132e-48	postive
TSC1	AL031600.1	0.581752	8.65517e-48	postive
JAK2	ZEB2-AS1	0.581559	9.44537e-48	postive
STAT5A	AC018755.4	0.581251	1.08476e-47	postive
TLR4	AC083949.1	0.580761	1.35273e-47	postive
IRF9	CAPN10-DT	0.580295	1.66711e-47	postive
CHMP4A	AC073842.2	0.580032	1.87609e-47	postive
SHARPIN	AC109322.1	0.580007	1.89751e-47	postive
TARDBP	AC139887.2	0.579617	2.25914e-47	postive
TNFRSF1B	AC011899.2	0.57832	4.03338e-47	postive
IRF9	AL356299.2	0.578242	4.17705e-47	postive
BIRC3	LINC00941	0.577669	5.39051e-47	postive
GATA3	LINC00189	0.577174	6.71549e-47	postive
STAT5B	AC107959.1	0.576644	8.49454e-47	postive
CHMP4A	AC009148.1	0.575046	1.7217e-46	postive
IL1A	AP003119.3	0.574827	1.89561e-46	postive
USP21	AP001469.3	0.574669	2.0324e-46	postive
IRF9	AC016737.1	0.574517	2.17262e-46	postive
PLK1	AC016205.1	0.574058	2.65925e-46	postive
ZBP1	USP30-AS1	0.573485	3.41907e-46	postive
TYK2	AC008870.2	0.573461	3.45465e-46	postive
IRF9	AL390719.2	0.572856	4.503e-46	postive
VDAC2	LINC00857	0.571697	7.46885e-46	postive
FASLG	AC006033.2	0.571282	8.94692e-46	postive
IRF9	LINC00115	0.57056	1.22474e-45	postive
TSC1	AC008764.8	0.570421	1.30092e-45	postive
TARDBP	AC012073.1	0.570226	1.41554e-45	postive
PLK1	AC012073.1	0.570213	1.4238e-45	postive
TARDBP	CAPN10-DT	0.569794	1.70714e-45	postive
BIRC3	AC107959.3	0.569775	1.721e-45	postive
PGAM5	SBF2-AS1	0.56971	1.77034e-45	postive
TYK2	AL513320.1	0.569579	1.87293e-45	postive
STAT5A	AC083949.1	0.568495	2.99094e-45	postive
TARDBP	AC026401.3	0.568494	2.99305e-45	postive
CHMP4A	AC084125.2	0.568444	3.05825e-45	postive
TYK2	C1orf147	0.568116	3.52217e-45	postive
IRF9	AC092119.2	0.567575	4.44433e-45	postive
CYBB	AC069209.1	0.567151	5.33171e-45	postive
USP21	AC139887.2	0.567075	5.50806e-45	postive
TLR4	AC004921.1	0.566948	5.81605e-45	postive
AXL	LINC00702	0.566335	7.56331e-45	postive
TRPM7	AC011912.1	0.566227	7.92093e-45	postive
TARDBP	AC091057.1	0.565701	9.91346e-45	postive
IFNAR1	AC104083.1	0.565667	1.00612e-44	postive
TARDBP	AL391244.2	0.565528	1.0673e-44	postive
STAT5A	LRRC8C-DT	0.565338	1.15774e-44	postive
STAT5A	SMIM25	0.564972	1.35301e-44	postive
CHMP4A	AL669831.5	0.564485	1.66466e-44	postive
RIPK3	TMEM51-AS1	0.564333	1.77576e-44	postive
CYLD	AC037459.2	0.564027	2.02226e-44	postive
USP21	AL162595.1	0.563548	2.47727e-44	postive
TYK2	AC087741.1	0.563367	2.6748e-44	postive
SMPD1	EPB41L4A-DT	0.562363	4.08914e-44	postive
PPID	AC099850.3	0.562335	4.13711e-44	postive
IRF9	AC018653.3	0.562212	4.35872e-44	postive
CHMP6	MAFG-DT	0.561924	4.92122e-44	postive
CYLD	AC093278.2	0.561793	5.19922e-44	postive
IRF9	UBE2Q1-AS1	0.561702	5.40387e-44	postive
NLRP3	AC006033.2	0.561411	6.10785e-44	postive
MYC	SNHG4	0.560737	8.10706e-44	postive
BRAF	AL162595.1	0.560477	9.03911e-44	postive
IRF9	AC005041.3	0.560405	9.31898e-44	postive
IFNAR1	AC009237.14	0.560351	9.53217e-44	postive
CHMP6	AC009237.14	0.559749	1.22641e-43	postive
CHMP4A	AC087741.1	0.559683	1.26046e-43	postive
USP21	UBE2Q1-AS1	0.558964	1.7025e-43	postive
USP21	ELF3-AS1	0.558803	1.82086e-43	postive
STAT2	AC018653.3	0.558547	2.02579e-43	postive
TYK2	UBE2Q1-AS1	0.557704	2.87573e-43	postive
CYBB	AC004988.1	0.557544	3.07388e-43	postive
PPIA	DARS-AS1	0.557506	3.12225e-43	postive
FAF1	ZNF687-AS1	0.557224	3.50972e-43	postive
ZBP1	AC106882.1	0.557036	3.79478e-43	postive
TYK2	PAN3-AS1	0.556986	3.87513e-43	postive
JAK2	LINC00996	0.556983	3.8794e-43	postive
PARP1	AC099850.3	0.55633	5.08241e-43	postive
TARDBP	AL355488.1	0.555838	6.22797e-43	postive
PLK1	AL133215.2	0.555541	7.03971e-43	postive
FAF1	AC099850.3	0.555523	7.09423e-43	postive
CHMP4A	AL139089.1	0.555471	7.24871e-43	postive
CHMP4A	AC013731.1	0.555142	8.3002e-43	postive
JAK2	AC083949.1	0.554978	8.87925e-43	postive
DIABLO	LINC00511	0.554774	9.6549e-43	postive
SLC39A7	ELF3-AS1	0.554744	9.77587e-43	postive
JAK1	AC093278.2	0.554207	1.2191e-42	postive
PPID	SBF2-AS1	0.554047	1.30158e-42	postive
IRF9	AL355076.2	0.554036	1.30782e-42	postive
CHMP4A	ZNF252P-AS1	0.553935	1.36308e-42	postive
PARP1	AC073529.1	0.553861	1.40493e-42	postive
CHMP5	SBF2-AS1	0.553701	1.50033e-42	postive
CHMP4A	AL117379.1	0.55365	1.53189e-42	postive
TYK2	AC027601.2	0.553506	1.6252e-42	postive
FAF1	AC073529.1	0.552922	2.06326e-42	postive
IFNAR1	AC016708.1	0.552776	2.19025e-42	postive
TYK2	LINC01355	0.552627	2.32831e-42	postive
TYK2	ZKSCAN2-DT	0.552595	2.3581e-42	postive
USP21	AC055713.1	0.552407	2.54639e-42	postive
STAT5B	Z97989.1	0.551543	3.62089e-42	postive
CHMP4A	AC245060.6	0.551444	3.7692e-42	postive
TNFRSF1B	SMIM25	0.551218	4.13313e-42	postive
CHMP4A	AL391244.2	0.550878	4.74536e-42	postive
JAK3	C1orf147	0.550839	4.82051e-42	postive
CHMP4B	AC009237.14	0.55073	5.03822e-42	postive
TSC1	LINC01355	0.550496	5.53929e-42	postive
NLRP3	AC011899.2	0.550413	5.72974e-42	postive
TNFRSF1B	USP30-AS1	0.550046	6.64717e-42	postive
CHMP4A	AL390719.2	0.549335	8.86061e-42	postive
CHMP1A	AC068870.2	0.549149	9.55128e-42	postive
JAK3	AC008764.8	0.549001	1.01413e-41	postive
CHMP4A	AL356299.2	0.547984	1.52756e-41	postive
CHMP4B	ELF3-AS1	0.547943	1.55263e-41	postive
PLK1	TYMSOS	0.547904	1.57737e-41	postive
CYLD	LRRC8C-DT	0.547799	1.64541e-41	postive
CD40	LINC02285	0.547675	1.72934e-41	postive
TNFRSF1B	AC018755.4	0.547674	1.72997e-41	postive
NLRP3	LINC01150	0.547405	1.92693e-41	postive
JAK1	AC006033.2	0.547102	2.176e-41	postive
STAT5A	AC108134.3	0.547095	2.18189e-41	postive
BCL2	LINC01624	0.547091	2.1853e-41	postive
PGAM5	AC091057.1	0.546947	2.31601e-41	postive
USP21	CAPN10-DT	0.546719	2.53643e-41	postive
CYBB	LINC00996	0.54671	2.54557e-41	postive
TSC1	AL117379.1	0.546626	2.63292e-41	postive
HAT1	AC099850.1	0.546344	2.94751e-41	postive
TSC1	AC027601.2	0.546277	3.02755e-41	postive
PPIA	SBF2-AS1	0.546139	3.19957e-41	postive
CASP1	AC083949.1	0.545894	3.52857e-41	postive
ZBP1	AC244205.1	0.545891	3.53181e-41	postive
TLR4	AC008957.1	0.545488	4.14851e-41	postive
PPIA	ZNF687-AS1	0.545438	4.2314e-41	postive
MAPK8	C10orf25	0.54531	4.45305e-41	postive
STAT5A	AC004921.1	0.545289	4.49083e-41	postive
IFNGR1	LINC02285	0.545247	4.56594e-41	postive
STAT5B	LINC02035	0.545173	4.70387e-41	postive
TARDBP	LINC01355	0.545125	4.79463e-41	postive
USP21	AC010761.5	0.544877	5.29142e-41	postive
VPS4A	AC068870.2	0.54438	6.44637e-41	postive
TNFRSF1B	AC093278.2	0.544258	6.76656e-41	postive
CYLD	AC107959.1	0.544225	6.85598e-41	postive
CHMP4A	AC023908.3	0.544128	7.12402e-41	postive
TYK2	AC245060.6	0.544072	7.28554e-41	postive
TRIM11	ELF3-AS1	0.543962	7.60997e-41	postive
TYK2	AL669831.5	0.543878	7.86754e-41	postive
FAS	LINC00472	0.543778	8.18554e-41	postive
STAT5B	AC093278.2	0.543778	8.18635e-41	postive
CHMP4A	AL031600.1	0.542806	1.20232e-40	postive
CASP8	AC009226.1	0.542803	1.20418e-40	postive
RIPK1	LINC02035	0.542717	1.24571e-40	postive
TSC1	AC087741.1	0.54234	1.44555e-40	postive
TSC1	AP001469.3	0.542331	1.45061e-40	postive
STAT5A	LINC01150	0.542327	1.4526e-40	postive
FADD	SBF2-AS1	0.542181	1.53914e-40	postive
TARDBP	ELF3-AS1	0.54216	1.55159e-40	postive
CAPN1	AC100861.1	0.541677	1.87716e-40	postive
IRF9	AC092111.1	0.541547	1.97533e-40	postive
TSC1	SNHG12	0.541125	2.33196e-40	postive
TYK2	AC006042.1	0.540996	2.45286e-40	postive
DIABLO	AC099850.3	0.540529	2.94661e-40	postive
FASLG	AC004585.1	0.540056	3.54541e-40	postive
TRPM7	AC004112.1	0.539975	3.66041e-40	postive
TARDBP	LINC00115	0.539941	3.70953e-40	postive
MAPK8	SBF2-AS1	0.53974	4.01327e-40	postive
TARDBP	SNHG1	0.539524	4.36654e-40	postive
JAK3	AC006033.2	0.53948	4.44231e-40	postive
TSC1	AC006042.1	0.539003	5.35151e-40	postive
APP	EPB41L4A-DT	0.53891	5.54792e-40	postive
HAT1	SBF2-AS1	0.538623	6.20479e-40	postive
FLT3	AC090559.1	0.538331	6.95351e-40	postive
SPATA2	ELF3-AS1	0.538219	7.26149e-40	postive
CYLD	LINC00996	0.536778	1.27053e-39	postive
HSP90AA1	AC099850.3	0.5365	1.41476e-39	postive
PLK1	AP000251.1	0.536443	1.44601e-39	postive
TRPM7	AC037459.2	0.536308	1.52357e-39	postive
FAF1	AL024498.1	0.536166	1.60952e-39	postive
CHMP4B	MAFG-DT	0.536164	1.61096e-39	postive
STAT5B	AC090559.1	0.535548	2.04303e-39	postive
FAS	LINC00973	0.53506	2.46551e-39	postive
TARDBP	LINC02035	0.534868	2.65507e-39	postive
IRF9	C1orf147	0.534686	2.84698e-39	postive
STAT6	AL133355.1	0.534457	3.10986e-39	postive
PGAM5	SNHG1	0.53427	3.34028e-39	postive
CHMP1A	ZNF687-AS1	0.533617	4.29221e-39	postive
ATRX	AC011912.1	0.5336	4.31932e-39	postive
TSC1	ZKSCAN2-DT	0.533309	4.82846e-39	postive
CYBB	AC018755.4	0.533301	4.84379e-39	postive
SMPD1	LINC01232	0.533276	4.88978e-39	postive
DIABLO	AC073529.1	0.533133	5.16556e-39	postive
TRAF2	AC009065.2	0.532978	5.48057e-39	postive
IFNGR1	LINC01506	0.532449	6.70816e-39	postive
FLT3	LINC01281	0.532399	6.83654e-39	postive
TRAF5	AC008764.8	0.532301	7.09675e-39	postive
CHMP3	AC009237.14	0.532057	7.7905e-39	postive
FAF1	SBF2-AS1	0.531929	8.17723e-39	postive
CHMP4A	LINC01311	0.53179	8.62133e-39	postive
TARDBP	AL356299.2	0.530826	1.24385e-38	postive
BIRC3	LINC02015	0.530742	1.28444e-38	postive
TARDBP	AC245052.4	0.529482	2.06909e-38	postive
TARDBP	AC008870.2	0.529451	2.09349e-38	postive
TSC1	AC139887.2	0.529147	2.34816e-38	postive
NLRP3	LINC02285	0.529018	2.46598e-38	postive
TRAF5	AC048341.2	0.528931	2.5479e-38	postive
USP21	AC073842.2	0.528676	2.80509e-38	postive
SIRT1	AL031985.3	0.52858	2.90852e-38	postive
CD40	AL357054.4	0.52842	3.08837e-38	postive
ZBP1	LINC01281	0.528383	3.13219e-38	postive
TSC1	AP001486.2	0.528084	3.50486e-38	postive
TNFRSF1B	LINC02285	0.528067	3.52808e-38	postive
CHMP2B	AC100861.1	0.527942	3.69794e-38	postive
IFNAR1	AC068870.2	0.527735	3.99602e-38	postive
CASP1	AC004921.1	0.527682	4.07656e-38	postive
MLKL	LINP1	0.52768	4.0802e-38	postive
FADD	CYTOR	0.527458	4.43393e-38	postive
PLK1	LINC00887	0.527363	4.59464e-38	postive
SHARPIN	DARS-AS1	0.527311	4.68607e-38	postive
EIF2AK2	AC099850.3	0.527206	4.87347e-38	postive
BIRC3	FAM83A-AS1	0.526799	5.67723e-38	postive
TLR4	LINC00987	0.526727	5.83306e-38	postive
TLR4	LRRC8C-DT	0.526646	6.0113e-38	postive
CYLD	AC083949.1	0.526545	6.24333e-38	postive
IRF9	NARF-AS1	0.525909	7.91772e-38	postive
MAP3K7	SBF2-AS1	0.525702	8.55548e-38	postive
USP21	C2CD4D-AS1	0.525212	1.02684e-37	postive
MAP3K7	C10orf25	0.525205	1.02963e-37	postive
TRIM11	SNHG12	0.524951	1.13194e-37	postive
CHMP4A	SCAT2	0.524917	1.1463e-37	postive
TSC1	AC015726.1	0.524683	1.25053e-37	postive
CHMP4A	AL132712.1	0.52464	1.27051e-37	postive
XIAP	U52111.1	0.524575	1.30184e-37	postive
TSC1	LINC00115	0.524565	1.30636e-37	postive
IRF9	AL669831.5	0.524511	1.33281e-37	postive
PGAM5	AC073529.1	0.524463	1.35687e-37	postive
PGAM5	AC006329.1	0.524386	1.39616e-37	postive
CHMP3	AL133355.1	0.524341	1.42008e-37	postive
JAK2	AC011899.2	0.524241	1.47335e-37	postive
JAK3	LINC02576	0.523958	1.63667e-37	postive
TLR4	AC064805.1	0.523931	1.65309e-37	postive
HSPA4	AC125807.2	0.523881	1.68418e-37	postive
TARDBP	UBE2Q1-AS1	0.523811	1.72846e-37	postive
CHMP4A	AC017083.1	0.523797	1.73764e-37	postive
STAT5A	AC009093.2	0.523765	1.75841e-37	postive
DIABLO	AC026250.1	0.523731	1.78075e-37	postive
BCL2	AL079303.1	0.523458	1.96989e-37	postive
USP22	LINC02035	0.522995	2.33846e-37	postive
TARDBP	AL669831.5	0.522937	2.38862e-37	postive
STAT5B	AP001486.2	0.522723	2.58569e-37	postive
TARDBP	FOXD2-AS1	0.522679	2.62778e-37	postive
CYBB	AC011899.3	0.522651	2.65472e-37	postive
DIABLO	ZNF687-AS1	0.52264	2.66627e-37	postive
PPID	AC073529.1	0.522578	2.72759e-37	postive
VDAC1	AC100861.1	0.52254	2.76571e-37	postive
CD40	AC090559.1	0.522405	2.90729e-37	postive
GLUD1	AC100861.1	0.522301	3.02131e-37	postive
STAT5A	LINC00987	0.522291	3.03242e-37	postive
FAF1	GHET1	0.52209	3.26561e-37	postive
STAT5B	LINC00987	0.521907	3.49385e-37	postive
NLRP3	ZEB2-AS1	0.521834	3.58908e-37	postive
HAT1	LINC00511	0.521832	3.59137e-37	postive
TARDBP	AC018653.3	0.5216	3.91186e-37	postive
IRF9	AC084125.2	0.521502	4.05532e-37	postive
PGAM5	AC026250.1	0.521401	4.20878e-37	postive
JAK1	LINC02035	0.520925	5.01434e-37	postive
GLUD1	SBF2-AS1	0.520825	5.20153e-37	postive
JAK3	LINC02362	0.520683	5.47937e-37	postive
FAF1	AC012073.1	0.520677	5.49059e-37	postive
JAK2	AC093278.2	0.520596	5.65614e-37	postive
CHMP4A	AC010761.5	0.520314	6.27365e-37	postive
TNFSF10	AP000662.1	0.520247	6.4294e-37	postive
TARDBP	AL031985.3	0.520246	6.4316e-37	postive
CYBB	LRRC8C-DT	0.520075	6.84684e-37	postive
FAF1	AC099850.1	0.520043	6.92706e-37	postive
PARP1	TMPO-AS1	0.519788	7.6067e-37	postive
HAT1	AC073529.1	0.519542	8.32287e-37	postive
TRIM11	PCAT6	0.51946	8.57538e-37	postive
PLK1	DDX11-AS1	0.519304	9.07722e-37	postive
FASLG	LINC00996	0.519298	9.09726e-37	postive
MPG	CYTOR	0.51909	9.81617e-37	postive
FLT3	AC006033.2	0.519029	1.00365e-36	postive
CHMP4B	LINC00511	0.518922	1.04362e-36	postive
CHMP1A	AC100861.1	0.518915	1.04623e-36	postive
CDKN2A	MELTF-AS1	0.518901	1.05144e-36	postive
VPS4A	EPB41L4A-DT	0.518262	1.32714e-36	postive
PLK1	AC099850.1	0.518056	1.43068e-36	postive
STAT5B	EPB41L4A-DT	0.518004	1.45787e-36	postive
STAT5A	AC011899.3	0.517944	1.49034e-36	postive
STAT6	MIR22HG	0.517842	1.54637e-36	postive
TYK2	AL391244.2	0.517794	1.57375e-36	postive
CD40	LINC00944	0.517732	1.6093e-36	postive
SIRT3	AC009237.14	0.517541	1.72501e-36	postive
PGAM5	AC012073.1	0.517275	1.9e-36	postive
TSC1	AC073842.2	0.517258	1.91193e-36	postive
TLR4	AC018755.4	0.517047	2.06343e-36	postive
CHMP4A	AC139887.2	0.516762	2.2881e-36	postive
TARDBP	AC005041.3	0.516664	2.37077e-36	postive
TARDBP	AC245060.6	0.516567	2.4559e-36	postive
USP21	AL589765.4	0.516322	2.68336e-36	postive
TRAF5	LINC01355	0.516072	2.93682e-36	postive
EIF2AK2	AC091057.1	0.515801	3.23949e-36	postive
TARDBP	AL031123.2	0.51541	3.72976e-36	postive
IFNG	AC004585.1	0.515382	3.76742e-36	postive
USP21	LINC01719	0.515363	3.79294e-36	postive
BRAF	AL669831.5	0.515336	3.83063e-36	postive
TYK2	NARF-AS1	0.515167	4.07166e-36	postive
SIRT3	SYNPR-AS1	0.514923	4.44485e-36	postive
ZBP1	LINC00996	0.514801	4.64399e-36	postive
HAT1	ZNF687-AS1	0.514339	5.48361e-36	postive
TARDBP	SNHG12	0.514279	5.6031e-36	postive
TYK2	AL356299.2	0.514142	5.88693e-36	postive
STAT2	SNHG12	0.514047	6.08915e-36	postive
HAT1	OGFRP1	0.514021	6.14665e-36	postive
TSC1	AL162595.1	0.513871	6.48718e-36	postive
CASP1	LINC01150	0.513238	8.1393e-36	postive
TRAF2	AC009065.5	0.513237	8.14148e-36	postive
FADD	LINC00511	0.513185	8.29523e-36	postive
IDH2	AC109322.1	0.513181	8.30533e-36	postive
BRAF	UBE2Q1-AS1	0.512904	9.172e-36	postive
TSC1	AC008870.2	0.512897	9.19343e-36	postive
TRADD	LINC01569	0.512894	9.2033e-36	postive
USP21	LINC01271	0.512857	9.32804e-36	postive
PPIA	AC012640.2	0.512819	9.4553e-36	postive
USP21	AL031123.2	0.512523	1.05115e-35	postive
CAPN2	U52111.1	0.5125	1.05951e-35	postive
CHMP3	AC021016.2	0.512475	1.06899e-35	postive
PPID	AC099850.1	0.512107	1.21919e-35	postive
EIF2AK2	AC012073.1	0.511857	1.33299e-35	postive
PPIA	MAFG-DT	0.511725	1.39715e-35	postive
RNF31	CEBPB-AS1	0.511632	1.44402e-35	postive
SIRT3	AL133355.1	0.511606	1.45775e-35	postive
TARDBP	DDX11-AS1	0.511572	1.47534e-35	postive
FADD	AC009237.14	0.511559	1.48221e-35	postive
SIRT1	C2CD4D-AS1	0.511408	1.56376e-35	postive
SIRT3	LINC01569	0.511334	1.60541e-35	postive
HAT1	TMPO-AS1	0.511249	1.65488e-35	postive
TSC1	AL355488.1	0.511009	1.80231e-35	postive
PGAM5	LINC00665	0.510643	2.05267e-35	postive
DIABLO	AC100861.1	0.510527	2.13855e-35	postive
TRIM11	AC139887.2	0.510384	2.24976e-35	postive
RIPK3	AC090559.1	0.51036	2.26885e-35	postive
TNFRSF1B	AC069209.1	0.510334	2.29036e-35	postive
STAT1	LINC02195	0.510168	2.42887e-35	postive
TRAF2	ELF3-AS1	0.510092	2.49505e-35	postive
CYBB	AC008957.1	0.509939	2.63417e-35	postive
TYK2	AC073842.2	0.509843	2.72545e-35	postive
ZBP1	AC104699.1	0.509759	2.80783e-35	postive
CHMP4A	AL691482.3	0.509744	2.82229e-35	postive
TRADD	AC087289.6	0.509586	2.98452e-35	postive
SIRT3	MIR22HG	0.509566	3.00549e-35	postive
IRF9	AC055713.1	0.509302	3.30033e-35	postive
STAT2	AL031600.1	0.509278	3.32868e-35	postive
TYK2	AL390719.2	0.509235	3.37896e-35	postive
STAT1	AC091057.1	0.50916	3.46951e-35	postive
CYBB	LINC02345	0.509112	3.52944e-35	postive
DIABLO	OGFRP1	0.509066	3.58742e-35	postive
CASP8	AC009237.14	0.509035	3.6263e-35	postive
TRAF5	AC013731.1	0.508896	3.80804e-35	postive
SHARPIN	RHPN1-AS1	0.508682	4.10786e-35	postive
FADD	AC100861.1	0.508573	4.2688e-35	postive
USP21	AL355388.2	0.508439	4.47455e-35	postive
CASP1	LRRC8C-DT	0.508397	4.5415e-35	postive
BRAF	LINC02035	0.50833	4.65012e-35	postive
USP21	AC245052.4	0.508201	4.86667e-35	postive
USP21	AL356299.2	0.508176	4.90879e-35	postive
CASP1	AC069209.1	0.508153	4.94937e-35	postive
TSC1	AC092119.2	0.508135	4.98033e-35	postive
TYK2	AC073957.3	0.507955	5.30636e-35	postive
USP21	LINC01270	0.507444	6.35032e-35	postive
TRAF5	AC245060.6	0.507382	6.48956e-35	postive
CHMP2B	SBF2-AS1	0.507307	6.66279e-35	postive
TSC1	AC037459.2	0.507245	6.80925e-35	postive
CHMP4A	AC024257.3	0.507127	7.09587e-35	postive
IRF9	AC027601.2	0.506943	7.56881e-35	postive
STAT6	AC021016.2	0.506721	8.1835e-35	postive
PPIA	AC099850.1	0.50633	9.38416e-35	postive
JAK3	AC018653.3	0.506313	9.43867e-35	postive
TSC1	ACOXL-AS1	0.506266	9.59571e-35	postive
TSC1	AL513320.1	0.506133	1.00517e-34	postive
IFNGR2	GHET1	0.50608	1.02386e-34	postive
TRAF5	AC006042.1	0.506076	1.02562e-34	postive
VPS4A	AC100861.1	0.505988	1.05737e-34	postive
IRF9	AL117379.1	0.505831	1.11731e-34	postive
IRF9	AC009121.1	0.50579	1.13322e-34	postive
CYLD	APOA1-AS	0.505763	1.1438e-34	postive
FAF1	LINC00884	0.505721	1.16084e-34	postive
VDAC1	LINC00857	0.5057	1.1696e-34	postive
IRF9	AC245060.6	0.50562	1.20235e-34	postive
TARDBP	AC073842.2	0.505392	1.30216e-34	postive
STAT5A	LINC01140	0.505251	1.36755e-34	postive
USP21	ZNF687-AS1	0.50495	1.51875e-34	postive
PGAM5	MAFG-DT	0.50486	1.5674e-34	postive
TRAF5	C1orf147	0.504695	1.66018e-34	postive
RIPK1	EPB41L4A-DT	0.504549	1.74625e-34	postive
PANX1	AC099850.3	0.504391	1.84521e-34	postive
STAT5B	TBX5-AS1	0.504297	1.9061e-34	postive
PPIA	AP001453.2	0.504157	2.00159e-34	postive
TARDBP	AC055713.1	0.504091	2.04819e-34	postive
TNFSF10	AC074033.1	0.503994	2.11767e-34	postive
IRF9	C2orf91	0.503949	2.15108e-34	postive
PPIA	LINC00511	0.503775	2.28539e-34	postive
IFNAR1	LINC02035	0.503679	2.3627e-34	postive
PLK1	AC026401.3	0.503652	2.38498e-34	postive
ATRX	AC004112.1	0.503549	2.47179e-34	postive
RBCK1	ITGB1-DT	0.503474	2.53649e-34	postive
BRAF	AC004112.1	0.503455	2.55354e-34	postive
IRF9	AC013731.1	0.503441	2.56582e-34	postive
IFNAR1	GHET1	0.503355	2.64382e-34	postive
CYLD	EPB41L4A-DT	0.502895	3.10003e-34	postive
FTL	SMIM25	0.502856	3.14247e-34	postive
CHMP4A	NARF-AS1	0.502827	3.1741e-34	postive
HSPA4	OGFRP1	0.502765	3.24222e-34	postive
TSC1	C1orf147	0.502748	3.26106e-34	postive
BRAF	SNHG12	0.502726	3.28685e-34	postive
CHMP6	PIK3CD-AS2	0.502604	3.4276e-34	postive
CHMP4A	AC010719.1	0.502596	3.43724e-34	postive
STAT5A	AC090825.1	0.50258	3.45632e-34	postive
TARDBP	ZNF687-AS1	0.502461	3.60105e-34	postive
TARDBP	AL162595.1	0.50246	3.6023e-34	postive
KLF9	AL109741.1	0.502342	3.753e-34	postive
BIRC2	LINC00857	0.502154	4.00397e-34	postive
SIRT3	EPB41L4A-DT	0.502082	4.10533e-34	postive
TRIM11	AC087741.1	0.502065	4.12958e-34	postive
IFNAR2	LINC02416	0.501964	4.27578e-34	postive
CASP1	ZEB2-AS1	0.501887	4.39077e-34	postive
RNF31	AC073842.2	0.501794	4.53439e-34	postive
TLR4	AC093278.2	0.501602	4.84325e-34	postive
CHMP1A	AC099850.1	0.501467	5.07394e-34	postive
JAK2	USP30-AS1	0.501376	5.23618e-34	postive
BID	CYTOR	0.501371	5.24507e-34	postive
TRIM11	AL353708.3	0.50135	5.28265e-34	postive
MAP3K7	A2M-AS1	0.501292	5.3901e-34	postive
CHMP4A	AL009179.1	0.501226	5.51289e-34	postive
RNF31	AL356299.2	0.501082	5.79317e-34	postive
NLRP3	SMIM25	0.500922	6.12108e-34	postive
MAPK8	LINC01719	0.500854	6.26458e-34	postive
MAPK8	AC099850.1	0.500761	6.46768e-34	postive
CHMP5	CYTOR	0.500662	6.69254e-34	postive
CYBB	MIR3945HG	0.500536	6.98789e-34	postive
PGAM5	TMPO-AS1	0.500506	7.06158e-34	postive
SIRT3	ZKSCAN2-DT	0.500495	7.08758e-34	postive
CYBB	LINC01506	0.500404	7.31134e-34	postive
CHMP4A	C1orf147	0.500359	7.42689e-34	postive
STAT5A	ZEB2-AS1	0.500308	7.55679e-34	postive
IFNAR2	AC009237.14	0.500168	7.92914e-34	postive
STAT2	AC010761.5	0.500136	8.01626e-34	postive
TARDBP	ZKSCAN2-DT	0.500031	8.30836e-34	postive
CHMP4A	RNF139-AS1	0.499892	8.71353e-34	postive
HAT1	AC009237.14	0.499867	8.79083e-34	postive
TYK2	EPB41L4A-DT	0.499803	8.98411e-34	postive
STAT5B	AC006033.2	0.499722	9.2368e-34	postive
CHMP4A	AC132192.2	0.499709	9.27833e-34	postive
TRAF5	ZKSCAN2-DT	0.499527	9.8737e-34	postive
CYLD	ZEB2-AS1	0.499458	1.01101e-33	postive
IFNAR1	AC000403.1	0.499449	1.01406e-33	postive
CYBB	USP30-AS1	0.499268	1.07908e-33	postive
VDAC2	AL445524.1	0.499089	1.14685e-33	postive
PLK1	MELTF-AS1	0.498989	1.1867e-33	postive
DIABLO	AC099850.1	0.498721	1.30037e-33	postive
TRAF5	AC023908.3	0.498626	1.34324e-33	postive
PARP1	AL162595.1	0.498517	1.39403e-33	postive
TYK2	AC023908.3	0.498502	1.40133e-33	postive
MLKL	LINC02323	0.498471	1.41617e-33	postive
FLT3	AC037459.2	0.498269	1.51729e-33	postive
MAPK8	AL133215.2	0.498268	1.51771e-33	postive
SIRT1	AP001486.2	0.498101	1.60662e-33	postive
SIRT3	AC007405.3	0.498054	1.63247e-33	postive
IFNAR2	AC104083.1	0.498049	1.63519e-33	postive
TARDBP	AP001469.3	0.498037	1.64212e-33	postive
SPATA2	LINC02035	0.4977	1.84117e-33	postive
FAF1	DCST1-AS1	0.497489	1.9784e-33	postive
TSC1	AC004112.1	0.497439	2.01251e-33	postive
SMPD1	LINC00884	0.497333	2.08571e-33	postive
CHMP4A	PAN3-AS1	0.497272	2.12942e-33	postive
EIF4G1	LINC02035	0.497173	2.20227e-33	postive
JAK3	AC108134.3	0.496998	2.33707e-33	postive
TSC1	PAN3-AS1	0.496936	2.3868e-33	postive
HAT1	DUBR	0.496768	2.52646e-33	postive
FAF1	DDX11-AS1	0.496733	2.55665e-33	postive
TLR4	AC069209.1	0.496612	2.66391e-33	postive
CHMP4A	AL033527.3	0.496541	2.72929e-33	postive
IRF9	AL391244.2	0.496498	2.76846e-33	postive
TRADD	AC068870.2	0.49646	2.80441e-33	postive
CHMP7	AC068870.2	0.496352	2.90955e-33	postive
TSC1	AC024257.3	0.496346	2.91528e-33	postive
TNFRSF10B	AC107959.3	0.496216	3.04586e-33	postive
STAT5B	AL133355.1	0.496126	3.14066e-33	postive
PGAM5	ZNF687-AS1	0.496077	3.19312e-33	postive
TRIM11	AC018653.3	0.496071	3.19929e-33	postive
STAT5A	LINC02035	0.496069	3.20192e-33	postive
CHMP4A	STPG3-AS1	0.495945	3.33845e-33	postive
GLUL	EPB41L4A-DT	0.495908	3.38038e-33	postive
TSC1	AC005041.3	0.495871	3.42326e-33	postive
SIRT3	AC010761.5	0.495791	3.51728e-33	postive
IRF9	ZNF252P-AS1	0.495674	3.65834e-33	postive
TSC1	AL391244.2	0.495673	3.66021e-33	postive
SMPD1	AC009237.14	0.495658	3.67899e-33	postive
STAT5A	AL357054.4	0.495591	3.76325e-33	postive
TRAF5	AC008870.2	0.495588	3.76646e-33	postive
SMPD1	MAFTRR	0.495382	4.03772e-33	postive
CHMP3	EPB41L4A-DT	0.495344	4.09043e-33	postive
USP21	CEBPB-AS1	0.495273	4.18986e-33	postive
MLKL	ITGB1-DT	0.495264	4.20262e-33	postive
RIPK1	AL024498.1	0.495207	4.28331e-33	postive
MYC	VPS9D1-AS1	0.494998	4.59699e-33	postive
FADD	OGFRP1	0.494963	4.6507e-33	postive
BRAF	AP001469.3	0.494861	4.81349e-33	postive
PGAM5	OGFRP1	0.494671	5.13196e-33	postive
CD40	AC083949.1	0.494619	5.22171e-33	postive
RIPK3	AC108134.3	0.494607	5.24239e-33	postive
CHMP6	EPB41L4A-DT	0.49458	5.2912e-33	postive
IRF9	AL009179.1	0.494496	5.44226e-33	postive
TNFRSF1A	AC021054.1	0.494409	5.60426e-33	postive
TARDBP	AC099850.3	0.494335	5.74642e-33	postive
ALOX15	AP003071.4	0.494049	6.32595e-33	postive
IRF9	AC087741.1	0.493956	6.52638e-33	postive
CHMP3	AC100861.1	0.493571	7.42736e-33	postive
KLF9	AP001189.3	0.493493	7.62449e-33	postive
JAK2	LRRC8C-DT	0.493471	7.6785e-33	postive
TRIM11	CAPN10-DT	0.493461	7.70523e-33	postive
FLT3	LRRC8C-DT	0.493257	8.25201e-33	postive
STAT5A	AC002091.2	0.493224	8.34392e-33	postive
CASP1	SMIM25	0.49317	8.49588e-33	postive
IRF9	AC108134.3	0.493158	8.53017e-33	postive
TARDBP	LINC01270	0.493138	8.5861e-33	postive
TARDBP	AC010761.5	0.493127	8.61887e-33	postive
CHMP1A	AC009237.14	0.493082	8.75051e-33	postive
BRAF	LACTB2-AS1	0.492958	9.12067e-33	postive
AIFM1	ELF3-AS1	0.492952	9.13965e-33	postive
JAK1	AP001189.3	0.492945	9.16043e-33	postive
AXL	C10orf55	0.49294	9.17376e-33	postive
CHMP4A	AC092171.4	0.492937	9.18428e-33	postive
TYK2	AL355388.2	0.492904	9.28513e-33	postive
STUB1	AC068870.2	0.49282	9.55038e-33	postive
KLF9	AC107959.1	0.492806	9.59503e-33	postive
PLK1	ATP2A1-AS1	0.492791	9.6441e-33	postive
USP21	TDRKH-AS1	0.492735	9.82592e-33	postive
CHMP4A	LINC01569	0.492689	9.97794e-33	postive
STAT6	EPB41L4A-DT	0.492674	1.00278e-32	postive
HAT1	AL024498.1	0.492386	1.10419e-32	postive
TRAF2	AL353708.3	0.492337	1.12235e-32	postive
TYK2	AC027796.4	0.492088	1.21998e-32	postive
FASLG	LINC01281	0.492032	1.24289e-32	postive
PLK1	AC133785.1	0.491758	1.36186e-32	postive
VDAC1	OGFRP1	0.491751	1.3652e-32	postive
TRAF5	AC092119.2	0.491682	1.39677e-32	postive
FADD	MAFG-DT	0.491587	1.44167e-32	postive
PANX1	SBF2-AS1	0.49145	1.50896e-32	postive
FAF1	TMPO-AS1	0.491439	1.51469e-32	postive
CHMP7	AC107959.3	0.491368	1.55054e-32	postive
JAK1	TBX5-AS1	0.491358	1.55581e-32	postive
JAK3	AL031600.1	0.491317	1.57742e-32	postive
PARP1	AC012073.1	0.491204	1.63786e-32	postive
TRAF5	CAPN10-DT	0.491156	1.66409e-32	postive
ALK	AL355596.1	0.490896	1.81455e-32	postive
MAPK8	AC012073.1	0.490864	1.8339e-32	postive
XIAP	EPB41L4A-DT	0.490726	1.9203e-32	postive
FAF1	FOXD2-AS1	0.490626	1.98498e-32	postive
ATRX	AC037459.2	0.490619	1.98949e-32	postive
SIRT3	AC139887.2	0.490588	2.01018e-32	postive
TNFAIP3	LINC02605	0.49052	2.0557e-32	postive
VPS4A	MIR22HG	0.490472	2.08899e-32	postive
DNM1L	DDX11-AS1	0.490448	2.10555e-32	postive
JAK1	AC011899.2	0.490414	2.12982e-32	postive
PPIA	OGFRP1	0.490395	2.14289e-32	postive
CASP1	AC011899.2	0.49039	2.14698e-32	postive
TSC1	AL355388.2	0.490338	2.18372e-32	postive
DIABLO	DARS-AS1	0.490241	2.2552e-32	postive
CHMP4A	AC073957.3	0.490144	2.32936e-32	postive
PYCARD	USP30-AS1	0.490131	2.33908e-32	postive
TNFRSF10A	CLDN10-AS1	0.48999	2.45113e-32	postive
CAPN1	AC009237.14	0.489974	2.46457e-32	postive
TSC1	SLC25A25-AS1	0.489786	2.623e-32	postive
TSC1	AC055713.1	0.489755	2.65022e-32	postive
ALOX15	AL136982.1	0.489734	2.66862e-32	postive
STAT1	LINC00525	0.489698	2.70043e-32	postive
CASP8	AC100861.1	0.489607	2.78332e-32	postive
STAT1	AC099850.3	0.489482	2.90053e-32	postive
TRPM7	LINC02035	0.489423	2.95775e-32	postive
CAPN2	MIR22HG	0.489279	3.10168e-32	postive
BIRC2	SBF2-AS1	0.489136	3.25253e-32	postive
TLR3	WDFY3-AS2	0.489125	3.26355e-32	postive
USP21	SNHG12	0.489022	3.37688e-32	postive
STAT5B	LRRC8C-DT	0.488979	3.42571e-32	postive
TRIM11	AC027796.4	0.488869	3.55249e-32	postive
BCL2	LINC00942	0.488866	3.55551e-32	postive
EIF4G1	AC009237.14	0.488846	3.57927e-32	postive
CHMP4A	AC027796.4	0.488728	3.72099e-32	postive
CHMP4C	LINC01607	0.488684	3.77565e-32	postive
HAT1	AC026250.1	0.488503	4.00874e-32	postive
SIRT3	AL355388.2	0.488397	4.15047e-32	postive
JAK3	LRRC8C-DT	0.488088	4.5965e-32	postive
SIRT3	AC019131.2	0.488023	4.6955e-32	postive
TARDBP	AC008764.8	0.487989	4.74872e-32	postive
TNFRSF1B	LINC00996	0.487853	4.96626e-32	postive
TRAF2	PCAT6	0.487841	4.986e-32	postive
FAF1	AP000251.1	0.487657	5.297e-32	postive
TLR4	AC002091.2	0.487322	5.91217e-32	postive
RIPK1	AC100861.1	0.487316	5.92384e-32	postive
RNF31	AC010761.5	0.487207	6.14056e-32	postive
RNF31	OGFRP1	0.487194	6.16793e-32	postive
CASP1	LINC01506	0.487181	6.19271e-32	postive
RBCK1	AC018653.3	0.48705	6.46492e-32	postive
MLKL	AC100861.1	0.486988	6.59898e-32	postive
TNFRSF1B	LINC00987	0.486956	6.66928e-32	postive
CYLD	TBX5-AS1	0.486646	7.38214e-32	postive
JAK2	AC037459.2	0.48664	7.39552e-32	postive
FLT3	AC083949.1	0.486639	7.39973e-32	postive
IRF9	ITGB2-AS1	0.486489	7.77194e-32	postive
IFNAR1	LINC01852	0.486306	8.25272e-32	postive
RNF31	CAPN10-DT	0.486271	8.34825e-32	postive
KLF9	TBX5-AS1	0.486154	8.67434e-32	postive
TRIM11	AC055713.1	0.486121	8.76785e-32	postive
CASP1	AL357054.4	0.4859	9.42552e-32	postive
CYLD	LINC00987	0.485773	9.82494e-32	postive
APP	AC000403.1	0.485687	1.01046e-31	postive
SIRT1	AL162595.1	0.485661	1.01915e-31	postive
USP21	AL391244.2	0.485554	1.05535e-31	postive
IRF9	AC006042.1	0.485552	1.05592e-31	postive
ATRX	EPB41L4A-DT	0.485418	1.10341e-31	postive
CFLAR	AC090559.1	0.485386	1.11478e-31	postive
IFNAR2	AC000403.1	0.485349	1.12856e-31	postive
TRIM11	ZKSCAN2-DT	0.485334	1.13407e-31	postive
STAT6	AL355388.2	0.485329	1.13567e-31	postive
CASP1	AC018755.4	0.485226	1.17462e-31	postive
CASP8	OGFRP1	0.48521	1.18087e-31	postive
TNFAIP3	AC006033.2	0.485159	1.20074e-31	postive
TLR4	AP001189.3	0.48514	1.2082e-31	postive
IRF9	AC027796.4	0.484879	1.31537e-31	postive
STAT2	LINC01355	0.484719	1.38557e-31	postive
TRAF2	AC055713.1	0.484699	1.39505e-31	postive
NLRP3	LRRC8C-DT	0.484538	1.47012e-31	postive
CHMP2A	ZNF687-AS1	0.484538	1.47015e-31	postive
PGAM5	SNHG4	0.484393	1.54101e-31	postive
SMPD1	A2M-AS1	0.484359	1.55789e-31	postive
FAF1	AC120114.1	0.484341	1.56733e-31	postive
STAT3	EPB41L4A-DT	0.484269	1.60452e-31	postive
JAK2	LINC00987	0.484151	1.66704e-31	postive
TARDBP	AL133215.2	0.484143	1.67165e-31	postive
STAT5B	A2M-AS1	0.48406	1.71721e-31	postive
EIF4G1	OGFRP1	0.484019	1.74038e-31	postive
STAT2	LINC02035	0.483986	1.7589e-31	postive
SIRT3	TMEM105	0.483933	1.78991e-31	postive
TYK2	AL355488.1	0.483928	1.79263e-31	postive
CHMP4A	AC015726.1	0.48388	1.82055e-31	postive
RNF31	ELF3-AS1	0.483852	1.83755e-31	postive
JAK2	AC107959.1	0.483794	1.87225e-31	postive
LEF1	SH3RF3-AS1	0.483758	1.89448e-31	postive
TARDBP	OGFRP1	0.483663	1.95344e-31	postive
IFNAR2	GHET1	0.483649	1.96226e-31	postive
VDAC2	AC068228.1	0.483631	1.97418e-31	postive
SIRT3	DARS-AS1	0.483535	2.03679e-31	postive
HMGB1	AC099850.1	0.483534	2.03722e-31	postive
SIRT3	AC008870.2	0.483525	2.04306e-31	postive
XIAP	AL162595.1	0.483491	2.06552e-31	postive
CHMP2A	MAFG-DT	0.483439	2.10132e-31	postive
IRF9	AC024257.3	0.483219	2.25638e-31	postive
RIPK3	AC004921.1	0.483185	2.28118e-31	postive
TSC1	AC023908.3	0.483146	2.3106e-31	postive
HSPA4	SBF2-AS1	0.483059	2.37649e-31	postive
TRADD	EPB41L4A-DT	0.483057	2.37818e-31	postive
STAT5A	AC107959.1	0.483021	2.40627e-31	postive
CHMP2A	AC020663.2	0.483006	2.41742e-31	postive
SHARPIN	MAFG-DT	0.482968	2.44756e-31	postive
IRF9	AC010719.1	0.482792	2.59099e-31	postive
USP22	AC139887.2	0.482766	2.6128e-31	postive
AXL	AP000695.1	0.482614	2.74512e-31	postive
IRF9	AL132712.1	0.482596	2.76037e-31	postive
VPS4A	AP002761.3	0.482576	2.77907e-31	postive
RIPK3	AL031600.1	0.482331	3.00814e-31	postive
CHMP2A	AC100861.1	0.48232	3.01818e-31	postive
TRAF5	UBE2Q1-AS1	0.482307	3.03094e-31	postive
USP21	SNHG1	0.482207	3.13101e-31	postive
CD40	AC090825.1	0.482173	3.16503e-31	postive
STAT4	USP30-AS1	0.482153	3.18633e-31	postive
STAT2	AC008764.8	0.481845	3.51873e-31	postive
STUB1	AC020663.2	0.481833	3.53316e-31	postive
PGAM5	AL024508.2	0.481662	3.73276e-31	postive
TYK2	AC092119.2	0.481632	3.76976e-31	postive
IRF9	AL355488.1	0.481562	3.85488e-31	postive
ZBP1	AC004585.1	0.481391	4.07345e-31	postive
SIRT3	AC114810.1	0.481172	4.37084e-31	postive
FLT3	LINC00987	0.481115	4.45226e-31	postive
PPIA	AC007285.1	0.481058	4.53513e-31	postive
TRADD	TMEM105	0.481005	4.61316e-31	postive
PPID	AL024498.1	0.480951	4.69437e-31	postive
DNM1L	AC099850.3	0.480869	4.82003e-31	postive
STAT2	AC023908.3	0.480843	4.85959e-31	postive
PLK1	LINC00884	0.48081	4.91099e-31	postive
ALOX15	CCDC39	0.480719	5.05777e-31	postive
STAT6	SFTA3	0.480628	5.20699e-31	postive
TARDBP	AL009179.1	0.480564	5.31567e-31	postive
JAK1	AC104083.1	0.480359	5.67855e-31	postive
RNF31	AL031600.1	0.480329	5.73284e-31	postive
RIPK3	AL390719.2	0.480323	5.74299e-31	postive
FLT3	AC107959.1	0.480279	5.82594e-31	postive
USP21	LINC01355	0.480188	5.99774e-31	postive
STAT6	AC010761.5	0.48008	6.20966e-31	postive
FTH1	AP002954.1	0.479945	6.48412e-31	postive
MAP3K7	AC120114.1	0.479934	6.50746e-31	postive
MPG	AC020663.2	0.479902	6.57361e-31	postive
TARDBP	SCAT2	0.479697	7.02037e-31	postive
BIRC3	AC068228.1	0.479588	7.27148e-31	postive
STAT5A	AC004585.1	0.479576	7.29802e-31	postive
SIRT3	AL132712.1	0.479501	7.47568e-31	postive
SIRT2	AC009237.14	0.479495	7.49149e-31	postive
EIF4G1	AC026250.1	0.479406	7.70682e-31	postive
TNFAIP3	AC090559.1	0.479327	7.90382e-31	postive
RIPK1	MIR22HG	0.479257	8.08286e-31	postive
PLK1	AL606489.1	0.479231	8.15013e-31	postive
CHMP3	LOXL1-AS1	0.479226	8.16367e-31	postive
SIRT3	AP001486.2	0.479159	8.34022e-31	postive
KLF9	MIR22HG	0.47915	8.36563e-31	postive
JAK1	AC037459.2	0.479113	8.46546e-31	postive
IFNGR1	MIR22HG	0.478949	8.92057e-31	postive
PPIA	AC100861.1	0.478927	8.9832e-31	postive
CHMP4B	AC020663.2	0.478917	9.01063e-31	postive
RNF31	LINC01271	0.478909	9.0347e-31	postive
DNMT1	AC009121.1	0.478898	9.06798e-31	postive
TRADD	AP002761.3	0.478891	9.08677e-31	postive
ZBP1	LINC02099	0.478856	9.18823e-31	postive
MAPK8	AL031985.3	0.478833	9.2563e-31	postive
PGAM5	AL133215.2	0.478721	9.59552e-31	postive
RIPK1	AC009237.14	0.478583	1.00274e-30	postive
RNF31	SNHG1	0.478564	1.00887e-30	postive
HAT1	AC091057.1	0.47853	1.01982e-30	postive
EIF4G1	AC012073.1	0.478228	1.12296e-30	postive
STAT1	LINC02605	0.478008	1.20451e-30	postive
FAF1	LINC00511	0.477999	1.20793e-30	postive
STAT5A	LINC01281	0.477971	1.21868e-30	postive
MPG	AC100861.1	0.477954	1.22523e-30	postive
CHMP4A	AC093249.2	0.477929	1.23537e-30	postive
IRF9	AC132192.2	0.477894	1.24902e-30	postive
CD40	AC006033.2	0.477841	1.2703e-30	postive
CHMP4A	ELF3-AS1	0.477789	1.2917e-30	postive
TSC1	AC107959.1	0.477753	1.3062e-30	postive
BRAF	AP001486.2	0.477728	1.31666e-30	postive
VDAC3	AC073529.1	0.477715	1.32232e-30	postive
VDAC3	MAFG-DT	0.477713	1.32323e-30	postive
PLK1	LINC00665	0.477708	1.32531e-30	postive
FLT3	AL928742.1	0.477705	1.32671e-30	postive
USP21	AL133215.2	0.477702	1.32771e-30	postive
SIRT3	AC107959.1	0.477653	1.34873e-30	postive
TSC1	NARF-AS1	0.477589	1.37661e-30	postive
GLUL	SMIM25	0.477555	1.39116e-30	postive
BAX	MAFG-DT	0.477527	1.40388e-30	postive
HSPA4	AC091057.1	0.477496	1.41761e-30	postive
PARP1	LINC01703	0.477437	1.4444e-30	postive
CYLD	AF131215.5	0.477298	1.5098e-30	postive
RNF31	AC120114.1	0.477294	1.51163e-30	postive
IFNGR2	AC068870.2	0.477207	1.55412e-30	postive
HAT1	AC012073.1	0.477128	1.59346e-30	postive
TRIM11	AL162595.1	0.477065	1.62592e-30	postive
PLK1	LINC00628	0.477001	1.65954e-30	postive
RBCK1	AC008610.1	0.476972	1.67473e-30	postive
TRAF2	AC139887.2	0.476964	1.67913e-30	postive
HAT1	LINC00665	0.47689	1.7188e-30	postive
TRIM11	AC005041.3	0.476882	1.723e-30	postive
EIF4G1	AC091057.1	0.47685	1.74097e-30	postive
RIPK1	AL162595.1	0.476771	1.78517e-30	postive
JAK2	LINC02285	0.47662	1.87263e-30	postive
DNMT1	SNHG1	0.476579	1.89735e-30	postive
MAP3K7	Z97989.1	0.476503	1.94372e-30	postive
VDAC2	SLC2A1-AS1	0.476407	2.00331e-30	postive
TSC1	AC018653.3	0.47626	2.09902e-30	postive
RIPK3	LINC01268	0.476217	2.12762e-30	postive
TARDBP	AP001486.2	0.476198	2.14073e-30	postive
ATRX	AP001486.2	0.476176	2.1559e-30	postive
FLT3	TBX5-AS1	0.476169	2.16016e-30	postive
CFLAR	AL031600.1	0.476152	2.17221e-30	postive
SIRT2	EPB41L4A-DT	0.476063	2.23442e-30	postive
USP21	AL353708.3	0.476014	2.26892e-30	postive
CHMP7	AL133355.1	0.475968	2.30211e-30	postive
STAT5A	AC037459.2	0.475864	2.37935e-30	postive
TNFRSF1A	DARS-AS1	0.475811	2.41969e-30	postive
RNF31	AC245052.4	0.475767	2.45389e-30	postive
CHMP7	AC037459.2	0.475723	2.48785e-30	postive
USP21	AC053503.2	0.475668	2.53163e-30	postive
SIRT3	MAMDC2-AS1	0.475607	2.58063e-30	postive
TYK2	AC084125.2	0.475487	2.68031e-30	postive
CAMK2B	AL121790.2	0.475443	2.7186e-30	postive
BCL2L11	AL031985.3	0.475429	2.7304e-30	postive
STUB1	MIR22HG	0.475388	2.76559e-30	postive
CHMP4B	ZNF687-AS1	0.475235	2.9027e-30	postive
IRF9	PAN3-AS1	0.475212	2.92428e-30	postive
TYK2	Z97989.1	0.475208	2.92798e-30	postive
TNFSF10	AL157931.1	0.47516	2.97198e-30	postive
SPATA2	AC009237.14	0.474873	3.25425e-30	postive
STAT5B	AC021016.2	0.474727	3.40783e-30	postive
PPIA	AC007773.1	0.474679	3.45978e-30	postive
TRAF2	LINC01270	0.474661	3.47917e-30	postive
STUB1	LINC01569	0.474523	3.63389e-30	postive
CHMP4B	EPB41L4A-DT	0.474471	3.69307e-30	postive
TRAF2	PVT1	0.474461	3.7049e-30	postive
PPID	AC026250.1	0.474428	3.74408e-30	postive
JAK3	AC069209.1	0.474329	3.86292e-30	postive
STAT5B	AC010761.5	0.474283	3.91929e-30	postive
TYK2	AC015726.1	0.474193	4.03174e-30	postive
ATRX	AC016708.1	0.474041	4.22868e-30	postive
BAX	AC100861.1	0.473975	4.31745e-30	postive
VPS4A	AC092115.3	0.47393	4.37855e-30	postive
VPS4A	AC126773.2	0.473843	4.50035e-30	postive
MAPK8	LINC01271	0.473804	4.55619e-30	postive
SIRT3	AC087741.1	0.4738	4.56138e-30	postive
CHMP4A	SNHG1	0.473715	4.68496e-30	postive
TSC1	AC013731.1	0.4737	4.70673e-30	postive
NLRP3	AC064805.1	0.47363	4.81145e-30	postive
TRIM11	AL391244.2	0.473606	4.84776e-30	postive
JAK3	C1orf220	0.473453	5.08678e-30	postive
MAP3K7	LRRC8C-DT	0.473366	5.22768e-30	postive
FADD	AC068870.2	0.473361	5.23592e-30	postive
CHMP3	MIR22HG	0.473347	5.25985e-30	postive
TRIM11	AC008870.2	0.473312	5.31681e-30	postive
CHMP6	AC099850.1	0.47324	5.43844e-30	postive
PPIA	AL024498.1	0.473093	5.69546e-30	postive
CHMP4A	Z84485.1	0.473055	5.76289e-30	postive
TRPM7	EPB41L4A-DT	0.472928	5.99685e-30	postive
KLF9	AC093278.2	0.472907	6.03663e-30	postive
EIF2AK2	SBF2-AS1	0.472802	6.23845e-30	postive
STAT3	LINC02035	0.47268	6.48312e-30	postive
RIPK1	AC068870.2	0.472657	6.52966e-30	postive
PPIA	SLC12A9-AS1	0.472599	6.64768e-30	postive
TARDBP	LINC01271	0.472572	6.70517e-30	postive
USP21	LINC01703	0.472567	6.71496e-30	postive
SHARPIN	DCST1-AS1	0.472515	6.82504e-30	postive
TARDBP	AC009121.1	0.472493	6.87324e-30	postive
MAPK8	ELF3-AS1	0.472471	6.92133e-30	postive
IFNGR2	PIK3CD-AS2	0.472428	7.01424e-30	postive
JAK3	AC090559.1	0.472409	7.05574e-30	postive
HAT1	DDX11-AS1	0.472395	7.08761e-30	postive
TNFRSF1A	AC107959.3	0.472359	7.16825e-30	postive
TNFRSF1B	AC004921.1	0.472347	7.19317e-30	postive
USP21	AC008870.2	0.472335	7.22204e-30	postive
FTL	AC004988.1	0.472218	7.49114e-30	postive
TYK2	AC107959.1	0.472179	7.58308e-30	postive
VDAC2	SBF2-AS1	0.472127	7.70527e-30	postive
JAK1	LRRC8C-DT	0.472063	7.86231e-30	postive
STAT3	AC021054.1	0.471971	8.09005e-30	postive
IFNGR1	CYTOR	0.471966	8.1047e-30	postive
STAT3	AC107959.1	0.471935	8.18171e-30	postive
CHMP1A	AC092115.3	0.471925	8.20823e-30	postive
GATA3	LINC02570	0.471602	9.07872e-30	postive
CHMP4A	AC105137.2	0.471495	9.38609e-30	postive
TARDBP	DARS-AS1	0.471468	9.46732e-30	postive
XIAP	AC104083.1	0.471396	9.68144e-30	postive
EIF4G1	TMPO-AS1	0.471361	9.78648e-30	postive
CHMP5	AC099850.1	0.471352	9.81692e-30	postive
SHARPIN	PCAT6	0.471334	9.87028e-30	postive
DNMT1	TMPO-AS1	0.471287	1.00158e-29	postive
TRAF5	AC022211.3	0.471276	1.0051e-29	postive
SIRT3	PAN3-AS1	0.471272	1.00643e-29	postive
GLUD1	LINC00857	0.471232	1.01886e-29	postive
RNF31	C10orf25	0.471217	1.02377e-29	postive
CHMP4B	GHET1	0.471217	1.02381e-29	postive
VPS4A	AC139887.2	0.471213	1.02489e-29	postive
TSC1	AC022211.1	0.471153	1.04439e-29	postive
STAT6	LINC02035	0.471152	1.04469e-29	postive
MAP3K7	AL024498.1	0.471033	1.08426e-29	postive
PYCARD	LINC02285	0.471024	1.08709e-29	postive
IPMK	AC099850.3	0.470993	1.0977e-29	postive
RNF31	AC139887.2	0.470889	1.1337e-29	postive
TNFSF10	AC084030.1	0.470882	1.13631e-29	postive
STAT5B	AP001189.3	0.470871	1.14028e-29	postive
PARP1	AC138904.1	0.470853	1.14655e-29	postive
GLUL	LINC00987	0.470827	1.1559e-29	postive
SMPD1	AP001189.5	0.470771	1.17615e-29	postive
CASP1	LINC00996	0.470686	1.20783e-29	postive
PGAM5	AC100861.1	0.470621	1.23233e-29	postive
GATA3	LINC01447	0.470557	1.25705e-29	postive
USP22	AP001486.2	0.470496	1.28119e-29	postive
CDKN2A	TMPO-AS1	0.47047	1.29167e-29	postive
FAF1	OGFRP1	0.470293	1.36475e-29	postive
AXL	AC090559.1	0.470127	1.43698e-29	postive
CYLD	AC011899.2	0.470106	1.44623e-29	postive
USP21	AC245060.6	0.470095	1.4511e-29	postive
VDAC3	AC109322.1	0.470072	1.46179e-29	postive
STAT2	AL391244.2	0.469879	1.55185e-29	postive
IRF9	AL139089.1	0.469749	1.61574e-29	postive
CYBB	AC093278.2	0.469602	1.69085e-29	postive
IL33	AF165147.1	0.469591	1.6968e-29	postive
CAMK2B	AC026412.3	0.469559	1.71397e-29	postive
PARP1	DDX11-AS1	0.469479	1.75669e-29	postive
STAT6	AC018653.3	0.469412	1.79348e-29	postive
CD40	LRRC8C-DT	0.46941	1.79487e-29	postive
SIRT3	AC015726.1	0.469398	1.80141e-29	postive
FAF1	ELF3-AS1	0.469384	1.80935e-29	postive
BCL2L11	AC099850.3	0.469269	1.87506e-29	postive
STAT5B	AC139887.2	0.469214	1.90726e-29	postive
VPS4A	AC020663.2	0.469163	1.93734e-29	postive
NLRP3	AC083949.1	0.469097	1.97734e-29	postive
DNMT1	AC073529.1	0.469041	2.01183e-29	postive
PPIA	AC009226.1	0.469009	2.03204e-29	postive
STAT6	AC037459.2	0.468984	2.0474e-29	postive
FLT3	ZEB2-AS1	0.46895	2.06939e-29	postive
TYK2	AP002761.3	0.468883	2.11292e-29	postive
SIRT3	AC245052.4	0.468846	2.1368e-29	postive
STAT1	AC006033.2	0.468836	2.14331e-29	postive
PLK1	RNF144A-AS1	0.468793	2.17213e-29	postive
JAK1	AC011912.1	0.468751	2.20053e-29	postive
IFNAR1	AC090559.1	0.468694	2.23954e-29	postive
TNFRSF10A	AC107959.3	0.468635	2.2813e-29	postive
TRAF2	SLC25A25-AS1	0.46863	2.28435e-29	postive
STUB1	DARS-AS1	0.468622	2.28991e-29	postive
JAK3	ITGB2-AS1	0.468618	2.29277e-29	postive
PLA2G4A	MED4-AS1	0.468488	2.3869e-29	postive
CD40	LINC01281	0.468416	2.44038e-29	postive
JAK3	AC023908.3	0.468399	2.45376e-29	postive
VPS4A	AC022613.2	0.468383	2.46535e-29	postive
STUB1	EPB41L4A-DT	0.468351	2.49032e-29	postive
FLT3	AC018755.4	0.468296	2.53292e-29	postive
CHMP3	AC022613.2	0.468233	2.58228e-29	postive
IRF9	LINC01569	0.46818	2.62501e-29	postive
TYK2	U52111.1	0.468163	2.63893e-29	postive
TRAF2	AC084262.1	0.468133	2.66347e-29	postive
TNFRSF10B	VAC14-AS1	0.468108	2.68369e-29	postive
IFNAR2	AC090559.1	0.468098	2.69217e-29	postive
RIPK1	AC037459.2	0.467997	2.77765e-29	postive
CHMP3	SBF2-AS1	0.467941	2.82585e-29	postive
TARDBP	AL024498.1	0.467902	2.86013e-29	postive
STAT6	AC107959.1	0.467882	2.87746e-29	postive
VPS4A	AC005041.3	0.467789	2.96136e-29	postive
TRADD	AC005041.3	0.467728	3.0178e-29	postive
TYK2	AC067930.4	0.467675	3.06703e-29	postive
ALK	AC063944.1	0.467584	3.15463e-29	postive
TRAF2	AC109322.1	0.467576	3.16219e-29	postive
TSC1	AC012073.1	0.467548	3.18893e-29	postive
JAK2	AC069209.1	0.467534	3.20307e-29	postive
STAT5B	LINC01140	0.467484	3.25241e-29	postive
SIRT3	AP002761.3	0.467454	3.28294e-29	postive
GLUL	MIR22HG	0.467448	3.28865e-29	postive
TRIM11	LINC01311	0.467388	3.34992e-29	postive
PPID	AC100861.1	0.467376	3.36278e-29	postive
EIF4G1	AC120114.1	0.467359	3.38084e-29	postive
STAT5B	AC027601.2	0.467335	3.40572e-29	postive
TRIM11	SNHG3	0.46727	3.47453e-29	postive
TRPM7	APOA1-AS	0.467261	3.48416e-29	postive
DNMT1	ATP2A1-AS1	0.467253	3.49231e-29	postive
CDKN2A	DDX11-AS1	0.467252	3.49353e-29	postive
TLR4	MIR3945HG	0.467229	3.51816e-29	postive
STAT5B	AL031600.1	0.467147	3.60767e-29	postive
TYK2	AC090559.1	0.467106	3.65445e-29	postive
SLC39A7	AC139887.2	0.467071	3.69373e-29	postive
SPATA2	EPB41L4A-DT	0.467043	3.72523e-29	postive
STAT5B	AC068870.2	0.46691	3.88128e-29	postive
SIRT3	LOXL1-AS1	0.466895	3.89873e-29	postive
TRAF5	AL031600.1	0.466891	3.90354e-29	postive
LEF1	AC007608.1	0.466851	3.9516e-29	postive
TSC1	AL133355.1	0.466819	3.99095e-29	postive
PARP1	LINC01271	0.466805	4.00825e-29	postive
BACH2	AC000403.1	0.466716	4.11871e-29	postive
TLR4	LINC00996	0.466668	4.18027e-29	postive
TRIM11	AC245052.4	0.466614	4.24989e-29	postive
DIABLO	MAFG-DT	0.466598	4.27136e-29	postive
USP21	PCAT6	0.466587	4.28501e-29	postive
APP	AC009237.14	0.466543	4.3436e-29	postive
BIRC2	OGFRP1	0.46649	4.41539e-29	postive
VDAC2	AC100861.1	0.46641	4.525e-29	postive
TSC1	Z97989.1	0.466295	4.68748e-29	postive
DIABLO	AC021054.1	0.466027	5.08748e-29	postive
MAPK8	AL162595.1	0.466021	5.09794e-29	postive
STAT5B	APOA1-AS	0.466019	5.09985e-29	postive
SPATA2	LINC01270	0.465943	5.22085e-29	postive
PLK1	SNHG1	0.465931	5.24049e-29	postive
SIRT3	LINC01426	0.465781	5.48663e-29	postive
IRF9	AC048341.2	0.465711	5.60515e-29	postive
USP21	ZKSCAN2-DT	0.465702	5.62025e-29	postive
TRIM11	AC006042.1	0.465695	5.63178e-29	postive
CASP8	DARS-AS1	0.465673	5.67081e-29	postive
FLT3	LINC01781	0.465657	5.69776e-29	postive
TYK2	AC009093.2	0.465586	5.82305e-29	postive
AIFM1	AC109322.1	0.465556	5.87795e-29	postive
STAT5B	AC245052.4	0.465551	5.88619e-29	postive
CHMP1A	AC022613.2	0.465487	6.00259e-29	postive
STAT2	C1orf147	0.465487	6.00282e-29	postive
TYK2	AL117379.1	0.465407	6.1519e-29	postive
RIPK3	SMIM25	0.465404	6.15587e-29	postive
CHMP7	AC107959.1	0.465366	6.22893e-29	postive
RNF31	AL009179.1	0.465335	6.28827e-29	postive
PARP1	LINC01270	0.4653	6.35635e-29	postive
TRADD	AC009237.14	0.465255	6.44417e-29	postive
USP21	AL132712.1	0.465166	6.62174e-29	postive
TYK2	AC055713.1	0.465068	6.82322e-29	postive
CHMP6	LINC01426	0.464935	7.10455e-29	postive
CHMP6	LINC01852	0.464903	7.1741e-29	postive
RBCK1	AC100861.1	0.464788	7.43001e-29	postive
TARDBP	AC125807.2	0.464767	7.4782e-29	postive
USP21	AC087741.1	0.464752	7.51231e-29	postive
ATRX	APOA1-AS	0.464746	7.52651e-29	postive
ZBP1	AC012236.1	0.464668	7.70872e-29	postive
TSC1	AL589765.6	0.464661	7.72459e-29	postive
TYK2	LINC01311	0.464594	7.88377e-29	postive
TNFRSF10B	CLDN10-AS1	0.464524	8.05419e-29	postive
STUB1	DCST1-AS1	0.464486	8.14708e-29	postive
PPID	OGFRP1	0.464466	8.19881e-29	postive
TYK2	EP300-AS1	0.464459	8.2141e-29	postive
IL33	AC093278.2	0.464443	8.2559e-29	postive
SPATA2	LINC01271	0.464439	8.2661e-29	postive
SIRT3	AC092119.2	0.464438	8.26667e-29	postive
HSPA4	AC099850.3	0.464301	8.6203e-29	postive
STUB1	ZNF687-AS1	0.464297	8.63092e-29	postive
BRAF	C1orf147	0.464291	8.64574e-29	postive
ATRX	AC104083.1	0.464274	8.69065e-29	postive
TRAF5	AC087741.1	0.464196	8.90151e-29	postive
CHMP4A	AC018653.3	0.464172	8.9666e-29	postive
TNFRSF1B	AC064805.1	0.46405	9.30447e-29	postive
TNFRSF1A	AC100861.1	0.463925	9.66644e-29	postive
STAT3	AL133355.1	0.463552	1.08272e-28	postive
TRIM11	UBE2Q1-AS1	0.463545	1.08485e-28	postive
TARDBP	AC100861.1	0.463545	1.08496e-28	postive
RIPK3	MIR22HG	0.463542	1.0859e-28	postive
MAP3K7	LINC02035	0.463502	1.09934e-28	postive
STAT3	A2M-AS1	0.463393	1.13614e-28	postive
HSP90AA1	AC073529.1	0.463342	1.15376e-28	postive
IFNGR2	AC012640.2	0.46333	1.15822e-28	postive
FLT3	AC011899.2	0.463282	1.1751e-28	postive
STAT3	AC100861.1	0.463199	1.20518e-28	postive
ALOX15	AGAP11	0.463191	1.20813e-28	postive
STAT6	AC021054.1	0.463155	1.22136e-28	postive
BRAF	AC022211.1	0.463117	1.23541e-28	postive
TNFAIP3	LINC00996	0.463109	1.23846e-28	postive
TRPM7	AL138820.1	0.463068	1.25399e-28	postive
TRAF2	LINC01271	0.463032	1.2679e-28	postive
CHMP1A	AC020663.2	0.463016	1.27375e-28	postive
BRAF	AC245052.4	0.462993	1.28292e-28	postive
CHMP4A	AC009121.1	0.462831	1.34742e-28	postive
JAK3	AL928742.1	0.462821	1.35157e-28	postive
TARDBP	AC068870.2	0.462777	1.36953e-28	postive
HAT1	AC120114.1	0.462753	1.37946e-28	postive
MAPK8	SNHG1	0.462736	1.38693e-28	postive
VDAC3	AC099850.1	0.462704	1.40045e-28	postive
IRF9	AL691482.3	0.462636	1.42927e-28	postive
CHMP6	AP001363.2	0.462575	1.45592e-28	postive
PGAM5	AC109322.1	0.462552	1.46643e-28	postive
TRIM11	AL031985.3	0.462512	1.48424e-28	postive
TSC1	RNF139-AS1	0.462455	1.50976e-28	postive
BID	ZNF687-AS1	0.462454	1.51039e-28	postive
ATRX	AC087521.2	0.462408	1.53176e-28	postive
CHMP2B	LINC00511	0.462302	1.58129e-28	postive
TRAF5	SCAT2	0.462272	1.59568e-28	postive
PGAM5	ELF3-AS1	0.462269	1.59726e-28	postive
USP21	AL031600.1	0.462166	1.64775e-28	postive
GLUD1	AL355312.4	0.462123	1.66954e-28	postive
FAF1	AL031985.3	0.46209	1.68614e-28	postive
MAP3K7	AL357055.3	0.46208	1.69143e-28	postive
STAT5B	LINC01963	0.462052	1.70597e-28	postive
JAK1	AC000403.1	0.462049	1.70727e-28	postive
EIF4G1	AC026401.3	0.461975	1.74602e-28	postive
USP21	DARS-AS1	0.461974	1.74643e-28	postive
NLRP3	AP001189.3	0.46197	1.7486e-28	postive
TRADD	MIR22HG	0.461961	1.75327e-28	postive
SIRT3	AL031600.1	0.461915	1.77785e-28	postive
TRAF2	CAPN10-DT	0.461844	1.8162e-28	postive
SPATA2	AC005041.3	0.461601	1.95485e-28	postive
SIRT3	WDFY3-AS2	0.461578	1.96811e-28	postive
IFNAR2	LINC01852	0.461549	1.98556e-28	postive
CHMP4A	AL031595.3	0.461487	2.02324e-28	postive
TNFSF10	AC011298.1	0.461474	2.03092e-28	postive
STUB1	AC009237.14	0.461462	2.03861e-28	postive
CHMP7	MIR22HG	0.461452	2.04482e-28	postive
PGAM5	VPS9D1-AS1	0.461401	2.0766e-28	postive
FAF1	AC012640.2	0.46139	2.08298e-28	postive
BCL2L11	LINC01963	0.461388	2.08433e-28	postive
CYBB	AP002954.1	0.461321	2.12683e-28	postive
MLKL	FAM83A-AS1	0.461285	2.15032e-28	postive
TNFRSF10A	VAC14-AS1	0.461278	2.15485e-28	postive
CHMP4B	AC087289.6	0.461182	2.21795e-28	postive
USP22	LINC01963	0.461035	2.31829e-28	postive
EIF2AK2	AC073529.1	0.460933	2.39076e-28	postive
TARDBP	AL355388.2	0.460896	2.41734e-28	postive
IFNGR2	EPB41L4A-DT	0.460801	2.48793e-28	postive
STAT2	AL669831.5	0.460742	2.53219e-28	postive
STAT5B	AC011899.2	0.46072	2.54916e-28	postive
LEF1	LINC01614	0.460704	2.56153e-28	postive
JAK2	AC004921.1	0.460687	2.57442e-28	postive
DIABLO	LINC00857	0.460674	2.58491e-28	postive
TYK2	AC068870.2	0.46064	2.61168e-28	postive
CHMP3	LINC02035	0.46063	2.61942e-28	postive
CYLD	AC069209.1	0.460543	2.68837e-28	postive
TRIM11	AL132712.1	0.460477	2.74298e-28	postive
USP21	AL024498.1	0.460416	2.79324e-28	postive
HAT1	AC125807.2	0.460369	2.83313e-28	postive
OTULIN	AC010491.1	0.460292	2.89958e-28	postive
NLRP3	AC018755.4	0.460278	2.91165e-28	postive
TRAF5	AC022211.1	0.460186	2.99329e-28	postive
PLK1	LINC01535	0.460035	3.13206e-28	postive
USP21	AC109322.1	0.460024	3.14262e-28	postive
CHMP6	LINC00511	0.459988	3.17647e-28	postive
PGAM5	LINC00511	0.45996	3.20339e-28	postive
AIFM1	AC139887.2	0.459947	3.21631e-28	postive
DNMT1	AC026401.3	0.459925	3.23713e-28	postive
STAT2	AC245052.4	0.459912	3.24986e-28	postive
BRAF	ACOXL-AS1	0.459908	3.25402e-28	postive
TNFAIP3	C10orf55	0.459842	3.31914e-28	postive
SPATA2	LINC00511	0.459836	3.32557e-28	postive
PGAM5	TYMSOS	0.459832	3.32938e-28	postive
XIAP	LINC02035	0.459824	3.33681e-28	postive
VDAC2	AC099850.3	0.459743	3.41916e-28	postive
IL1B	AC090559.1	0.45967	3.49462e-28	postive
IFNAR1	WDFY3-AS2	0.459641	3.52517e-28	postive
TYK2	LRRC8C-DT	0.459621	3.54684e-28	postive
FAF1	PTPRG-AS1	0.459614	3.55408e-28	postive
TNFSF10	AC092969.1	0.459599	3.57038e-28	postive
TARDBP	MAFG-DT	0.459568	3.60308e-28	postive
STAT5A	Z97989.1	0.459347	3.85005e-28	postive
TSC1	STPG3-AS1	0.459314	3.88794e-28	postive
DIABLO	AC120114.1	0.459302	3.90218e-28	postive
RNF31	AC091057.1	0.459245	3.97016e-28	postive
VDAC2	LINP1	0.459212	4.00955e-28	postive
DNMT1	DDX11-AS1	0.459166	4.06468e-28	postive
SIRT3	AC008764.8	0.459145	4.09042e-28	postive
USP21	AC009237.14	0.459046	4.21406e-28	postive
TARDBP	AL353708.3	0.459038	4.22314e-28	postive
IL1A	LINC02570	0.45897	4.31044e-28	postive
FAF1	AC026401.3	0.458826	4.49968e-28	postive
CFLAR	LINC01460	0.458714	4.65292e-28	postive
SMPD1	LINC02099	0.45867	4.71476e-28	postive
STAT1	AC004585.1	0.458622	4.78359e-28	postive
FAF1	AC009237.14	0.458612	4.79739e-28	postive
IFNAR2	EPB41L4A-DT	0.458582	4.8403e-28	postive
CFLAR	C1orf147	0.458538	4.90522e-28	postive
TLR4	MAGI2-AS3	0.458477	4.99514e-28	postive
TSC1	AL121832.3	0.458464	5.01391e-28	postive
STAT2	AC008870.2	0.458455	5.02847e-28	postive
TARDBP	RHPN1-AS1	0.458446	5.04174e-28	postive
FADD	AP001453.2	0.458322	5.23157e-28	postive
USP21	LINC00115	0.458267	5.31834e-28	postive
VPS4A	LOXL1-AS1	0.458065	5.64873e-28	postive
TNFAIP3	AL355304.1	0.458022	5.72185e-28	postive
RNF31	AC018653.3	0.457964	5.82102e-28	postive
JAK3	AC083949.1	0.457957	5.83335e-28	postive
MAPK8	AC073529.1	0.457857	6.00959e-28	postive
VDAC2	LINC02323	0.457815	6.08573e-28	postive
TYK2	FOXD2-AS1	0.457702	6.29381e-28	postive
TNFAIP3	AC004585.1	0.457687	6.32305e-28	postive
USP21	Z84485.1	0.45767	6.35492e-28	postive
USP21	MAFG-DT	0.457665	6.3639e-28	postive
STAT6	PAN3-AS1	0.457648	6.39709e-28	postive
TNFRSF1A	AC009226.1	0.457624	6.44255e-28	postive
IFNAR1	DPH6-DT	0.457589	6.51027e-28	postive
BAX	AC069544.1	0.457463	6.75993e-28	postive
STAT2	AC245060.6	0.457456	6.77312e-28	postive
TNFSF10	AL357055.3	0.457452	6.78226e-28	postive
MAP3K7	AC099850.3	0.457397	6.89414e-28	postive
MAPK8	RNF144A-AS1	0.457396	6.89438e-28	postive
PLK1	LINC00511	0.457388	6.91106e-28	postive
VPS4A	LINC01569	0.457387	6.91448e-28	postive
TARDBP	AC109322.1	0.457376	6.9366e-28	postive
FAF1	MAFG-DT	0.457244	7.21507e-28	postive
TARDBP	LINC01963	0.457215	7.27677e-28	postive
PGAM5	AC099850.1	0.457058	7.62413e-28	postive
STUB1	AC099850.1	0.457049	7.6455e-28	postive
TARDBP	LINC01311	0.457022	7.7074e-28	postive
SIRT3	AC006042.1	0.456987	7.78829e-28	postive
CHMP4A	AL353708.3	0.456948	7.87735e-28	postive
TARDBP	AC087741.1	0.45692	7.94325e-28	postive
MLKL	AL049836.1	0.456892	8.01134e-28	postive
STAT6	LOXL1-AS1	0.45689	8.01421e-28	postive
AXL	AC069360.1	0.456883	8.03166e-28	postive
MAPK8	C2CD4D-AS1	0.456829	8.16196e-28	postive
CHMP2A	CYTOR	0.456746	8.36584e-28	postive
CAMK2B	LINC00491	0.456725	8.4172e-28	postive
JAK3	AC018755.4	0.456611	8.70775e-28	postive
RBCK1	LINP1	0.456592	8.75617e-28	postive
SIRT3	AC005740.4	0.456556	8.85022e-28	postive
USP21	AC005041.3	0.456519	8.94982e-28	postive
TSC1	AC104836.1	0.456453	9.12707e-28	postive
MAP3K7	OGFRP1	0.456431	9.18735e-28	postive
STAT5B	C1orf220	0.456419	9.21958e-28	postive
SPATA2	AL162595.1	0.456393	9.29078e-28	postive
CAMK2B	LINC02623	0.456366	9.36452e-28	postive
EIF4G1	C10orf25	0.456337	9.44676e-28	postive
CHMP6	AC068870.2	0.456335	9.45074e-28	postive
FTL	LINC02285	0.456331	9.46293e-28	postive
SLC39A7	RHPN1-AS1	0.456263	9.6556e-28	postive
TRIM11	RNF139-AS1	0.456205	9.82352e-28	postive
STAT5B	LINC00996	0.456191	9.86341e-28	postive
STAT5B	AC104083.1	0.456168	9.93058e-28	postive
SHARPIN	AC084125.2	0.456149	9.98638e-28	postive
CHMP2B	OGFRP1	0.456146	9.99642e-28	postive
TRAF5	AC245052.4	0.456052	1.02783e-27	postive
JAK1	AC021016.2	0.456	1.04379e-27	postive
SLC39A7	PCAT6	0.455971	1.05292e-27	postive
EIF4G1	AC125807.2	0.455954	1.05817e-27	postive
TRIM11	LINC00115	0.455926	1.06699e-27	postive
MAPK8	AC139887.2	0.455837	1.09554e-27	postive
PARP1	AC091057.1	0.455695	1.14241e-27	postive
MAP3K7	AC016708.1	0.45568	1.14757e-27	postive
MAPK8	AC099850.3	0.455623	1.16728e-27	postive
PPID	DUXAP8	0.455586	1.18016e-27	postive
VDAC2	AC099850.1	0.455572	1.18489e-27	postive
TARDBP	AL139089.1	0.455569	1.18598e-27	postive
STAT5A	AC004988.1	0.455524	1.20193e-27	postive
TRADD	U52111.1	0.455509	1.20709e-27	postive
JAK1	LINC01963	0.4555	1.21056e-27	postive
IRF9	SCAT2	0.455497	1.21154e-27	postive
CD40	AC004921.1	0.455433	1.23472e-27	postive
APP	AC016708.1	0.455409	1.24359e-27	postive
CYLD	LINC01852	0.455389	1.25097e-27	postive
MAPK8	LINC02035	0.455369	1.25829e-27	postive
BAX	FOXD2-AS1	0.455368	1.25869e-27	postive
CHMP4B	FOXD2-AS1	0.455264	1.29786e-27	postive
CHMP3	AC068870.2	0.455203	1.32166e-27	postive
IFNGR1	AC090559.1	0.455089	1.3669e-27	postive
SIRT3	AC068870.2	0.45502	1.39514e-27	postive
CASP1	LINC00944	0.455005	1.40108e-27	postive
FTL	LINC01506	0.454944	1.42655e-27	postive
FADD	LINC00857	0.454912	1.44023e-27	postive
PPID	AC091057.1	0.454804	1.48663e-27	postive
FAF1	AC026250.1	0.45473	1.5197e-27	postive
TNFRSF1A	LINC00857	0.454714	1.52676e-27	postive
STAT5A	AF131215.5	0.454673	1.54548e-27	postive
BRAF	SFTA3	0.454654	1.55389e-27	postive
CYLD	AC104083.1	0.454631	1.56457e-27	postive
CHMP4A	AC010491.1	0.454624	1.56775e-27	postive
SIRT3	LINC01703	0.454602	1.57806e-27	postive
PARP1	RNF144A-AS1	0.454587	1.58499e-27	postive
VDAC1	LINC01843	0.454563	1.59645e-27	postive
RBCK1	DARS-AS1	0.454537	1.60889e-27	postive
STAT5A	LINC02033	0.454536	1.60922e-27	postive
DIABLO	AC009237.14	0.454411	1.66952e-27	postive
EIF2AK2	OGFRP1	0.454357	1.69617e-27	postive
STAT6	AC005041.3	0.454271	1.73979e-27	postive
BAX	AC026401.3	0.454224	1.76433e-27	postive
PGAM5	LINC01270	0.454209	1.7721e-27	postive
TSC1	AC009148.1	0.454162	1.79643e-27	postive
SPATA2	MAFG-DT	0.454071	1.84527e-27	postive
TRPM7	AL133355.1	0.454065	1.84853e-27	postive
FADD	AC099850.3	0.453872	1.95668e-27	postive
RNF31	AC099850.3	0.453836	1.97786e-27	postive
STAT2	CAPN10-DT	0.45382	1.98701e-27	postive
USP21	AL031985.3	0.453802	1.9975e-27	postive
SIRT3	UBE2Q1-AS1	0.453712	2.05108e-27	postive
HSPA4	AC100861.1	0.45368	2.07067e-27	postive
FAF1	AC016205.1	0.453636	2.09724e-27	postive
TYK2	AC048341.2	0.453463	2.20717e-27	postive
RIPK3	AC008764.8	0.453461	2.20811e-27	postive
TSC1	AC132192.2	0.453458	2.21038e-27	postive
RIPK3	PAN3-AS1	0.45342	2.23496e-27	postive
JAK3	LINC01588	0.453368	2.26942e-27	postive
STAT1	LINC00944	0.45336	2.27483e-27	postive
STAT3	MIR22HG	0.453311	2.308e-27	postive
TARDBP	ATP2B1-AS1	0.453306	2.31109e-27	postive
TARDBP	AL513320.1	0.453303	2.31308e-27	postive
CFLAR	AP001094.2	0.453217	2.37231e-27	postive
BIRC3	LINP1	0.453105	2.45183e-27	postive
CYLD	C1orf147	0.453088	2.4641e-27	postive
TARDBP	RNF139-AS1	0.453037	2.50077e-27	postive
DIABLO	TMPO-AS1	0.452912	2.59426e-27	postive
TRIM11	AC109322.1	0.452904	2.60027e-27	postive
PANX1	AP000695.1	0.452882	2.61735e-27	postive
PARP1	AL031985.3	0.452879	2.61947e-27	postive
CHMP4A	EXTL3-AS1	0.452801	2.68064e-27	postive
STAT3	LINC00987	0.452798	2.68295e-27	postive
EIF4G1	AC073529.1	0.452767	2.70718e-27	postive
BIRC3	LINC01843	0.45275	2.72053e-27	postive
TRAF5	AL355488.1	0.452726	2.73946e-27	postive
IRF9	AC017083.1	0.45259	2.85106e-27	postive
TNFRSF1B	AC107959.1	0.452577	2.86255e-27	postive
IL33	LINC00987	0.452537	2.8961e-27	postive
CHMP5	AC073529.1	0.452481	2.94362e-27	postive
TARDBP	AC023908.3	0.452445	2.9746e-27	postive
PARP1	AL133215.2	0.452428	2.99006e-27	postive
RNF31	C1orf147	0.452358	3.0521e-27	postive
USP21	ZNF252P-AS1	0.452317	3.08869e-27	postive
RIPK1	AL391244.2	0.452313	3.09214e-27	postive
SIRT3	CAPN10-DT	0.452239	3.15959e-27	postive
STAT5B	PAN3-AS1	0.452239	3.16028e-27	postive
SPATA2	AL391244.2	0.452214	3.18329e-27	postive
CHMP4A	LINC01588	0.452109	3.28212e-27	postive
SLC39A7	AL031985.3	0.452045	3.34463e-27	postive
TARDBP	AC016737.1	0.451978	3.41023e-27	postive
TRPM7	A2M-AS1	0.451919	3.47033e-27	postive
TARDBP	AC132192.2	0.451885	3.50501e-27	postive
TNFRSF1B	LINC01150	0.451884	3.50538e-27	postive
PARP1	ELF3-AS1	0.451875	3.51479e-27	postive
TRAF2	AC099518.1	0.451796	3.59748e-27	postive
PYCARD	CYTOR	0.45178	3.61394e-27	postive
CHMP1A	AL096828.3	0.451779	3.61511e-27	postive
FAF1	LINC01232	0.451747	3.64849e-27	postive
SMPD1	AC104083.1	0.451744	3.65221e-27	postive
CHMP5	LINC00857	0.451692	3.70761e-27	postive
TNFRSF1A	OGFRP1	0.451665	3.73701e-27	postive
TARDBP	AL031600.1	0.451574	3.838e-27	postive
STAT5B	AC008669.1	0.451498	3.92363e-27	postive
SIRT3	AC104083.1	0.45148	3.94528e-27	postive
PLK1	ZNF687-AS1	0.451451	3.97791e-27	postive
VDAC1	AC099850.3	0.451447	3.98322e-27	postive
STAT5B	AC008764.8	0.451363	4.08247e-27	postive
SIRT3	AC005041.3	0.451062	4.45648e-27	postive
APP	GHET1	0.451019	4.51305e-27	postive
TRADD	AL132712.1	0.45098	4.56407e-27	postive
JAK2	AL357055.3	0.450951	4.60302e-27	postive
TRAF5	AC016737.1	0.450891	4.68487e-27	postive
CASP1	LINC01281	0.450861	4.72531e-27	postive
PGAM5	LINC01271	0.450842	4.75229e-27	postive
TARDBP	PAN3-AS1	0.450786	4.82968e-27	postive
STAT3	LINC01719	0.45074	4.89529e-27	postive
TLR4	AP002954.1	0.450618	5.0723e-27	postive
USP21	AC012073.1	0.450616	5.07453e-27	postive
FADD	AC099850.1	0.450578	5.13198e-27	postive
CHMP4B	AL096828.3	0.450573	5.13871e-27	postive
TRADD	AC020663.2	0.450528	5.20663e-27	postive
DIABLO	AC009226.1	0.450481	5.27773e-27	postive
KLF9	AL445426.1	0.450442	5.33775e-27	postive
SMPD1	EP300-AS1	0.450377	5.44049e-27	postive
PPIA	AC073529.1	0.450377	5.44102e-27	postive
TRADD	FUT8-AS1	0.450368	5.45523e-27	postive
RNF31	AC100861.1	0.450311	5.54558e-27	postive
SPATA2	AL096828.3	0.450275	5.60396e-27	postive
CHMP4A	AC027601.2	0.450269	5.61384e-27	postive
FADD	AC026250.1	0.450225	5.68638e-27	postive
TRAF2	C2CD4D-AS1	0.450182	5.75803e-27	postive
CAPN1	AC087289.6	0.450165	5.78628e-27	postive
JAK2	LINC02605	0.450111	5.87774e-27	postive
STAT6	AL031600.1	0.450079	5.93259e-27	postive
MPG	DARS-AS1	0.450028	6.02208e-27	postive
RIPK1	AC139887.2	0.449995	6.07912e-27	postive
FASLG	LINC00525	0.449971	6.12194e-27	postive
STAT2	AC087741.1	0.44987	6.30468e-27	postive
TRPM7	AL589935.1	0.449664	6.69173e-27	postive
SIRT1	LINC01719	0.449643	6.73337e-27	postive
DIABLO	C10orf25	0.449578	6.86227e-27	postive
IFNG	AC091057.1	0.449577	6.86442e-27	postive
CHMP5	ZNF687-AS1	0.449553	6.9111e-27	postive
STAT2	UBE2Q1-AS1	0.449515	6.98815e-27	postive
VPS4A	AC009237.14	0.449475	7.07062e-27	postive
BACH2	LINC01415	0.449439	7.14486e-27	postive
BRAF	AP000866.2	0.449424	7.17419e-27	postive
RBCK1	AC105219.2	0.44932	7.39418e-27	postive
RIPK3	LINC02285	0.449273	7.49686e-27	postive
RIPK1	OGFRP1	0.449215	7.62379e-27	postive
SIRT3	LINC00115	0.4492	7.65704e-27	postive
TRAF2	AC026401.3	0.449165	7.73417e-27	postive
STAT2	AC091057.1	0.449161	7.74425e-27	postive
IL1B	AL138828.1	0.449159	7.74687e-27	postive
XIAP	AC004112.1	0.449134	7.80436e-27	postive
TSC1	AL390719.2	0.449054	7.98833e-27	postive
PTF1A	DPP10-AS1	0.449016	8.07554e-27	postive
EIF2AK2	AC120114.1	0.44899	8.13557e-27	postive
ATRX	AC107959.1	0.448939	8.25847e-27	postive
CDKN2A	AP000251.1	0.448931	8.27708e-27	postive
TYK2	AC013731.1	0.448867	8.43068e-27	postive
DIABLO	AL024498.1	0.448853	8.46589e-27	postive
SMPD1	LINC01354	0.448835	8.51013e-27	postive
TYK2	TMEM51-AS1	0.448825	8.53586e-27	postive
STAT5B	LINC01352	0.448778	8.65195e-27	postive
TARDBP	C10orf25	0.448744	8.73596e-27	postive
TARDBP	AC006042.1	0.448644	8.99306e-27	postive
USP21	AL078587.1	0.448637	9.01159e-27	postive
STUB1	CYTOR	0.448565	9.20059e-27	postive
AIFM1	U52111.1	0.448542	9.26145e-27	postive
MLKL	AC018653.3	0.448536	9.27768e-27	postive
TNFRSF1B	AP001189.3	0.44851	9.3495e-27	postive
HAT1	GHET1	0.448483	9.4225e-27	postive
TNFRSF1B	LRRC8C-DT	0.44847	9.45832e-27	postive
RIPK1	SBF2-AS1	0.448362	9.75747e-27	postive
STAT6	CAPN10-DT	0.448287	9.96987e-27	postive
DIABLO	AC012640.2	0.448278	9.99665e-27	postive
RIPK3	C1orf147	0.44826	1.0048e-26	postive
IFNAR2	AC011511.5	0.448232	1.01316e-26	postive
FAF1	MELTF-AS1	0.448214	1.0185e-26	postive
RIPK1	AC104083.1	0.44814	1.0404e-26	postive
FTL	MIR22HG	0.4481	1.05232e-26	postive
STUB1	MAFG-DT	0.448036	1.07209e-26	postive
HMGB1	SNHG1	0.447969	1.09301e-26	postive
HAT1	AC026401.3	0.447888	1.1188e-26	postive
CHMP3	AC114810.1	0.447868	1.1253e-26	postive
VDAC3	ZNF687-AS1	0.447862	1.12738e-26	postive
TARDBP	PCAT6	0.447858	1.12869e-26	postive
CHMP5	AC009237.14	0.447853	1.13021e-26	postive
IFNG	LINC00525	0.447831	1.13731e-26	postive
JAK1	AC107959.1	0.447824	1.13961e-26	postive
CASP8	C1orf147	0.447795	1.14938e-26	postive
CYLD	USP30-AS1	0.447712	1.17709e-26	postive
CHMP3	C2CD4D-AS1	0.447637	1.20293e-26	postive
CHMP1A	MAFG-DT	0.447619	1.20899e-26	postive
TRPM7	AP001486.2	0.447493	1.25379e-26	postive
CHMP6	AC105942.1	0.44746	1.26563e-26	postive
TYK2	AC108134.3	0.447458	1.26638e-26	postive
TRIM11	AC008610.1	0.447413	1.28317e-26	postive
CASP8	LINC00857	0.447405	1.28596e-26	postive
SLC39A7	AL136162.1	0.447392	1.29099e-26	postive
FLT3	FAM30A	0.447338	1.31098e-26	postive
DNMT1	AC120114.1	0.447311	1.32118e-26	postive
PPIA	AC068870.2	0.447302	1.32456e-26	postive
RIPK3	AC021016.2	0.44725	1.34456e-26	postive
CYBB	AC108134.3	0.447145	1.38591e-26	postive
RIPK1	AC010761.5	0.447039	1.42871e-26	postive
PPIA	DDX11-AS1	0.447011	1.44052e-26	postive
TRIM11	AL355388.2	0.447005	1.44305e-26	postive
CHMP4A	AC067930.4	0.446934	1.47286e-26	postive
STAT6	ZKSCAN2-DT	0.446871	1.49959e-26	postive
FAF1	DUBR	0.446793	1.53381e-26	postive
BIRC2	A2M-AS1	0.446741	1.55664e-26	postive
FAS	LINC00880	0.446611	1.61603e-26	postive
MLKL	AC004585.1	0.446573	1.63366e-26	postive
CDKN2A	LINC00884	0.446523	1.65734e-26	postive
AIFM1	CEBPB-AS1	0.44652	1.65895e-26	postive
CHMP2B	AC006329.1	0.446491	1.67266e-26	postive
TYK2	AC005740.4	0.446486	1.67479e-26	postive
STAT5A	C1orf147	0.446455	1.68992e-26	postive
MAP3K7	EPB41L4A-DT	0.446397	1.71834e-26	postive
IRF9	EXTL3-AS1	0.446227	1.80411e-26	postive
XIAP	AC011912.1	0.446212	1.812e-26	postive
TYK2	AC037459.2	0.446175	1.83124e-26	postive
NLRP3	LINC00996	0.446173	1.83227e-26	postive
BCL2L11	LINC02035	0.446158	1.84014e-26	postive
TSC1	AL589935.1	0.446156	1.84148e-26	postive
TYK2	EXTL3-AS1	0.446114	1.86381e-26	postive
STAT6	AC009237.14	0.445987	1.9329e-26	postive
TNFRSF1B	AC021016.2	0.445818	2.0288e-26	postive
USP22	AL031123.2	0.445759	2.06342e-26	postive
STAT5A	AC021016.2	0.445638	2.13634e-26	postive
SIRT1	LINC02035	0.44548	2.23479e-26	postive
TRAF5	AC055713.1	0.445453	2.25235e-26	postive
CFLAR	AL162595.1	0.445429	2.26776e-26	postive
CHMP6	CYTOR	0.445427	2.26896e-26	postive
STAT5A	TBX5-AS1	0.4454	2.28673e-26	postive
TARDBP	C1orf220	0.445387	2.29492e-26	postive
ZBP1	C1orf147	0.445316	2.34232e-26	postive
XIAP	AC009237.14	0.445239	2.39465e-26	postive
TRIM11	AC010761.5	0.445237	2.3957e-26	postive
DIABLO	CYTOR	0.445202	2.41983e-26	postive
TRADD	AL355388.2	0.445185	2.4321e-26	postive
USP21	AC020663.2	0.445183	2.43348e-26	postive
STAT3	AC037459.2	0.445081	2.50499e-26	postive
CHMP5	AC100861.1	0.445077	2.50781e-26	postive
IFNAR2	TMEM51-AS1	0.445067	2.51521e-26	postive
STAT4	AC083949.1	0.445027	2.54419e-26	postive
CAPN2	AL162595.1	0.444879	2.65426e-26	postive
STAT5B	C1orf147	0.44487	2.66071e-26	postive
TRIM11	LINC01703	0.444863	2.66593e-26	postive
ATRX	SH3RF3-AS1	0.444858	2.66982e-26	postive
MAPK8	LINC01515	0.444851	2.67553e-26	postive
EIF4G1	LINC01271	0.444826	2.69442e-26	postive
VDAC1	AC091057.1	0.444817	2.7013e-26	postive
TRAF2	AC020663.2	0.444751	2.75281e-26	postive
RIPK3	AC005041.3	0.444712	2.78332e-26	postive
IFNG	LINC01281	0.444668	2.81912e-26	postive
RIPK1	AC022613.2	0.444661	2.82435e-26	postive
STAT5B	AC007406.3	0.444647	2.83558e-26	postive
SPATA2	AC026401.3	0.44464	2.84159e-26	postive
JAK1	MAGI2-AS3	0.444549	2.91637e-26	postive
CHMP1A	EPB41L4A-DT	0.444494	2.96202e-26	postive
TRADD	AC007342.5	0.444384	3.05682e-26	postive
HSPA4	DARS-AS1	0.444374	3.06583e-26	postive
FADD	ZNF687-AS1	0.444308	3.12396e-26	postive
MAP3K7	AC009237.14	0.444297	3.1335e-26	postive
CHMP7	AC145124.1	0.444232	3.19201e-26	postive
ATRX	LINC02035	0.444197	3.22387e-26	postive
STAT5A	LINC02580	0.444182	3.23808e-26	postive
CYBB	AC064805.1	0.44417	3.24886e-26	postive
PPID	LINC01719	0.444164	3.25469e-26	postive
IFNAR1	AC002091.2	0.444096	3.31861e-26	postive
TSC1	LINC01271	0.444092	3.32225e-26	postive
STAT4	LINC00996	0.443973	3.43612e-26	postive
KLF9	LINC00987	0.443919	3.48932e-26	postive
PPID	C10orf25	0.443898	3.51088e-26	postive
STAT6	UBE2Q1-AS1	0.443895	3.51392e-26	postive
TYK2	C1orf220	0.443888	3.52083e-26	postive
CYLD	AC090825.1	0.443876	3.53276e-26	postive
SIRT2	Z97989.1	0.443826	3.58389e-26	postive
SQSTM1	AC092115.3	0.443729	3.68373e-26	postive
STAT5A	MAGI2-AS3	0.443724	3.68891e-26	postive
HSPA4	SNHG4	0.44369	3.72473e-26	postive
VDAC2	AC092115.3	0.443688	3.72648e-26	postive
MAPK8	AP001469.3	0.443673	3.74257e-26	postive
IRF9	LINC01914	0.443614	3.80663e-26	postive
TYK2	TFAP2A-AS1	0.443481	3.95271e-26	postive
TYK2	AL133355.1	0.44345	3.98808e-26	postive
IRF9	AC073957.3	0.443441	3.99758e-26	postive
TRAF5	RNF139-AS1	0.443437	4.00311e-26	postive
BIRC2	AC009237.14	0.443409	4.0342e-26	postive
FAF1	AC016708.1	0.443379	4.06941e-26	postive
CFLAR	AL021578.1	0.443358	4.09306e-26	postive
FAF1	FOXD3-AS1	0.443341	4.11389e-26	postive
SHARPIN	ELF3-AS1	0.443324	4.13357e-26	postive
SIRT3	AC021054.1	0.443272	4.195e-26	postive
IFNAR2	LRRC8C-DT	0.443236	4.2385e-26	postive
CHMP2B	LINC00857	0.443228	4.24802e-26	postive
DNMT1	DUXAP8	0.443215	4.26316e-26	postive
STAT2	AC090825.1	0.443215	4.2634e-26	postive
TLR3	AL133355.1	0.443167	4.32211e-26	postive
IRF9	CEBPB-AS1	0.44316	4.33013e-26	postive
RNF31	AC005041.3	0.443147	4.34595e-26	postive
STAT4	LINC01281	0.443146	4.34776e-26	postive
TNFSF10	LINC02473	0.443067	4.4458e-26	postive
IFNGR2	AL024498.1	0.442962	4.58118e-26	postive
LEF1	AC091182.1	0.442866	4.7079e-26	postive
MAPK8	AC053503.2	0.442809	4.78468e-26	postive
CHMP5	TDRKH-AS1	0.442744	4.87259e-26	postive
TYK2	AC009237.14	0.442651	5.00372e-26	postive
BAX	LINC00115	0.442568	5.12267e-26	postive
VPS4A	AC021054.1	0.442467	5.27166e-26	postive
CHMP4B	AC026401.3	0.442377	5.40679e-26	postive
IFNAR2	AC105942.1	0.442349	5.44972e-26	postive
CHMP1A	DCST1-AS1	0.442296	5.53355e-26	postive
JAK2	AC018755.4	0.442293	5.53791e-26	postive
IRF9	RNF139-AS1	0.442216	5.65909e-26	postive
CHMP1A	LOXL1-AS1	0.442155	5.75888e-26	postive
TARDBP	AC017083.1	0.442144	5.77628e-26	postive
IFNAR1	LRRC8C-DT	0.442112	5.82843e-26	postive
AXL	LINC00973	0.442037	5.95384e-26	postive
MAP3K7	AC073529.1	0.442037	5.95394e-26	postive
FAF1	AL355338.1	0.441992	6.03071e-26	postive
JAK1	A2M-AS1	0.441975	6.05848e-26	postive
DIABLO	LINC02014	0.441908	6.1755e-26	postive
CASP8	SBF2-AS1	0.441856	6.26593e-26	postive
MAP3K7	AC090825.1	0.441771	6.41874e-26	postive
HAT1	AC006449.5	0.441759	6.44109e-26	postive
TRADD	AL513320.1	0.441712	6.5264e-26	postive
PGAM5	DDX11-AS1	0.441489	6.95088e-26	postive
TSC1	AC009121.1	0.44148	6.96856e-26	postive
TNFRSF1B	AC108134.3	0.441451	7.02728e-26	postive
DIABLO	SCAT1	0.441414	7.10107e-26	postive
TARDBP	Z84485.1	0.441404	7.1195e-26	postive
BRAF	AC010761.5	0.441347	7.23578e-26	postive
TRPM7	C1orf147	0.441334	7.26322e-26	postive
CASP8	AC007342.5	0.441287	7.35937e-26	postive
TRAF5	LINC00173	0.44128	7.37376e-26	postive
TSC1	APOA1-AS	0.441196	7.55066e-26	postive
TRAF5	C1orf220	0.441192	7.5587e-26	postive
IFNG	AC006033.2	0.441192	7.5595e-26	postive
JAK2	CARMN	0.441092	7.77501e-26	postive
JAK1	AC096921.2	0.440993	7.99552e-26	postive
STAT5A	AC013553.3	0.440975	8.03643e-26	postive
FAF1	AC105942.1	0.440961	8.06898e-26	postive
TNFSF10	LINC01140	0.440945	8.10459e-26	postive
CYLD	A2M-AS1	0.440887	8.23868e-26	postive
RNF31	AC009121.1	0.440874	8.26777e-26	postive
CD40	CYTOR	0.440802	8.43875e-26	postive
HMGB1	AL355338.1	0.440696	8.69339e-26	postive
CHMP4A	AC024361.1	0.44064	8.83131e-26	postive
STAT6	TMEM51-AS1	0.440587	8.96513e-26	postive
USP21	AL669831.5	0.44057	9.00862e-26	postive
TRIM11	AL356299.2	0.440493	9.20575e-26	postive
STAT2	AC048341.2	0.440476	9.25079e-26	postive
SIRT3	SBF2-AS1	0.440464	9.28013e-26	postive
SIRT3	AL162595.1	0.440446	9.3286e-26	postive
TRPM7	AC139887.2	0.440434	9.3605e-26	postive
TARDBP	AC027796.4	0.440422	9.39226e-26	postive
SIRT3	LINC01852	0.440063	1.03896e-25	postive
VDAC1	SBF2-AS1	0.440045	1.04431e-25	postive
TSC1	AC084125.2	0.439959	1.06969e-25	postive
CASP8	AC007342.4	0.439937	1.07628e-25	postive
PANX1	AC100861.1	0.439918	1.08211e-25	postive
STUB1	PIK3CD-AS2	0.439917	1.0823e-25	postive
SIRT3	AC132192.2	0.43984	1.10602e-25	postive
ATRX	TBX5-AS1	0.4398	1.11866e-25	postive
IFNAR1	LINC01426	0.439789	1.12204e-25	postive
STAT2	AC090559.1	0.439776	1.12608e-25	postive
TYK2	MELTF-AS1	0.439715	1.14562e-25	postive
EIF4G1	FOXD2-AS1	0.439682	1.15618e-25	postive
TNFSF10	C10orf25	0.439682	1.15621e-25	postive
RNF31	LINC02035	0.43967	1.16026e-25	postive
VPS4A	ZKSCAN2-DT	0.439645	1.1684e-25	postive
TNFSF10	DUXAP8	0.439611	1.17963e-25	postive
SPATA2	AC010761.5	0.439492	1.21946e-25	postive
TLR4	A2M-AS1	0.439413	1.24701e-25	postive
FAS	AC090559.1	0.439364	1.26406e-25	postive
STAT3	AC004112.1	0.439329	1.27659e-25	postive
BRAF	AC025031.4	0.439322	1.27915e-25	postive
RNF31	AC245060.6	0.439319	1.28034e-25	postive
SIRT3	SNHG12	0.439283	1.29321e-25	postive
STAT5B	UBE2Q1-AS1	0.439228	1.31318e-25	postive
RNF31	AL024498.1	0.439197	1.32467e-25	postive
CHMP4B	AC099850.1	0.439183	1.3299e-25	postive
STAT5B	MIR22HG	0.439137	1.34734e-25	postive
HAT1	C10orf25	0.439107	1.35876e-25	postive
TRADD	AC008764.8	0.439082	1.36825e-25	postive
TYK2	AC009148.1	0.439067	1.37401e-25	postive
STAT2	AL513320.1	0.439008	1.3968e-25	postive
STAT6	DARS-AS1	0.438997	1.40125e-25	postive
VDAC2	AC125807.2	0.438921	1.43119e-25	postive
RIPK3	AC011899.2	0.438908	1.43652e-25	postive
VPS4A	AC007342.5	0.438904	1.4381e-25	postive
VDAC2	C2CD4D-AS1	0.43883	1.46828e-25	postive
MAP3K7	AC011912.1	0.438827	1.46955e-25	postive
IFNGR2	AC016708.1	0.438812	1.47573e-25	postive
CHMP4B	SBF2-AS1	0.438811	1.476e-25	postive
CHMP1B	LINC01719	0.438737	1.50681e-25	postive
SLC39A7	LINC01271	0.438717	1.5154e-25	postive
FAF1	TYMSOS	0.438702	1.52171e-25	postive
SHARPIN	AC008610.1	0.438691	1.52666e-25	postive
NLRP3	AC004921.1	0.438662	1.5388e-25	postive
BRAF	LINC01271	0.438641	1.54784e-25	postive
STAT6	LINC02014	0.438624	1.55533e-25	postive
HAT1	MAFG-DT	0.438618	1.55796e-25	postive
CD40	LINC00996	0.438595	1.56786e-25	postive
PPID	SNHG1	0.438587	1.57174e-25	postive
TSC1	AL139089.1	0.438519	1.60153e-25	postive
NLRP3	LINC01506	0.438513	1.60449e-25	postive
TRPM7	AC021016.2	0.438496	1.61225e-25	postive
STUB1	AC100861.1	0.438494	1.61311e-25	postive
TARDBP	AC092119.2	0.438487	1.61616e-25	postive
BAX	LINC00511	0.438481	1.61871e-25	postive
TYK2	AC105137.2	0.438471	1.62359e-25	postive
SIRT3	HAGLR	0.438427	1.64326e-25	postive
CYBB	AC002091.2	0.438422	1.64593e-25	postive
TNFSF10	LINC00665	0.4384	1.65582e-25	postive
MLKL	LINC01269	0.438343	1.6825e-25	postive
CHMP4B	AL589765.4	0.438302	1.70184e-25	postive
CYLD	AL589935.1	0.438294	1.70555e-25	postive
SLC39A7	ZNF687-AS1	0.438282	1.71167e-25	postive
JAK3	AC090825.1	0.438186	1.758e-25	postive
TARDBP	AC007285.2	0.438184	1.75881e-25	postive
JAK1	OGFRP1	0.438173	1.76444e-25	postive
BIRC2	AC100861.1	0.438169	1.76644e-25	postive
CHMP3	AC145124.1	0.438127	1.78708e-25	postive
HMGB1	AL133215.2	0.438123	1.78933e-25	postive
PARP1	CEBPB-AS1	0.438043	1.82935e-25	postive
RIPK3	AC069209.1	0.438019	1.84191e-25	postive
TSC1	AC016737.1	0.438008	1.84759e-25	postive
CHMP4A	SNHG3	0.438003	1.84997e-25	postive
RIPK1	LOXL1-AS1	0.437969	1.86797e-25	postive
TLR4	AC021016.2	0.437945	1.88017e-25	postive
PARP1	LINC00884	0.437921	1.89306e-25	postive
USP21	AC092969.1	0.4379	1.904e-25	postive
CHMP2B	AC099850.3	0.437898	1.90529e-25	postive
CD40	AC069209.1	0.43788	1.91474e-25	postive
ATRX	AL138820.1	0.43788	1.915e-25	postive
STUB1	SBF2-AS1	0.437837	1.93812e-25	postive
CYLD	LINC02033	0.437803	1.95641e-25	postive
STAT5B	AC009093.2	0.437734	1.99429e-25	postive
CHMP4A	C1orf220	0.437691	2.01861e-25	postive
RNF31	AC053503.2	0.437686	2.02119e-25	postive
JAK1	EPB41L4A-DT	0.437669	2.03078e-25	postive
TRIM11	AC020663.2	0.437633	2.05149e-25	postive
BIRC2	AC068870.2	0.43762	2.05899e-25	postive
CHMP2A	AC009237.14	0.43761	2.06438e-25	postive
RNF31	LINC01355	0.437603	2.06848e-25	postive
CHMP3	LINC01719	0.437602	2.0691e-25	postive
IRF9	C1orf220	0.437601	2.06981e-25	postive
DIABLO	LINC01271	0.43758	2.08203e-25	postive
TRADD	ZKSCAN2-DT	0.437569	2.08857e-25	postive
TARDBP	TMPO-AS1	0.43754	2.10505e-25	postive
CHMP6	DARS-AS1	0.437508	2.12438e-25	postive
SPATA2	FOXD2-AS1	0.4375	2.12908e-25	postive
CHMP1A	CYTOR	0.437433	2.16893e-25	postive
USP21	AC099850.1	0.437369	2.20829e-25	postive
BRAF	NARF-AS1	0.437356	2.21571e-25	postive
TARDBP	SNHG3	0.437356	2.21609e-25	postive
TARDBP	AC099850.1	0.437302	2.24961e-25	postive
BIRC3	LINC01303	0.437285	2.26021e-25	postive
VPS4A	AC007342.4	0.437277	2.26543e-25	postive
STAT6	AC008764.8	0.437258	2.27704e-25	postive
CHMP1B	MIR22HG	0.437172	2.33263e-25	postive
TNFRSF10B	AC087289.6	0.437115	2.36967e-25	postive
FLT3	LINC02576	0.43707	2.3994e-25	postive
FTH1	AP003119.3	0.437061	2.40572e-25	postive
CFLAR	LRRC8C-DT	0.437057	2.40862e-25	postive
FASLG	AC083949.1	0.43696	2.4744e-25	postive
CYLD	AL357054.4	0.436948	2.48248e-25	postive
IFNAR1	AL024498.1	0.436947	2.48358e-25	postive
CFLAR	AC008764.8	0.436943	2.48626e-25	postive
CHMP3	AL162595.1	0.436932	2.49343e-25	postive
AIFM1	DCST1-AS1	0.43693	2.49518e-25	postive
DIABLO	AC061992.1	0.436862	2.54244e-25	postive
SIRT3	AC008669.1	0.436854	2.54819e-25	postive
BRAF	DDN-AS1	0.436777	2.60381e-25	postive
TRPM7	AL009179.1	0.436715	2.6489e-25	postive
RNF31	AL031985.3	0.436702	2.65866e-25	postive
STAT3	AC021016.2	0.436683	2.67262e-25	postive
USP21	FOXD2-AS1	0.436664	2.68683e-25	postive
TLR4	AL390036.1	0.43663	2.7124e-25	postive
CHMP2A	DARS-AS1	0.436627	2.71407e-25	postive
IFNGR2	AC105942.1	0.436606	2.73008e-25	postive
TARDBP	AL078587.1	0.436566	2.76098e-25	postive
TYK2	AL139089.1	0.43651	2.80393e-25	postive
TRADD	AC126773.2	0.436438	2.8605e-25	postive
TNFRSF1A	AC068228.1	0.436368	2.91719e-25	postive
SPATA2	ZNF687-AS1	0.436296	2.97562e-25	postive
BID	MAFG-DT	0.436268	2.99904e-25	postive
CYLD	AC021016.2	0.436256	3.00865e-25	postive
STAT2	ZKSCAN2-DT	0.436214	3.04435e-25	postive
TRAF5	AL117379.1	0.436193	3.06235e-25	postive
TRPM7	AC022613.2	0.436169	3.08268e-25	postive
VPS4A	TMEM105	0.436099	3.14263e-25	postive
CHMP1A	OGFRP1	0.436086	3.15451e-25	postive
TSC1	AC022211.3	0.436046	3.18985e-25	postive
NLRP3	AC093278.2	0.435976	3.25194e-25	postive
TLR3	ERVE-1	0.435969	3.25868e-25	postive
STAT6	AC100861.1	0.435887	3.33364e-25	postive
IFNAR1	A2M-AS1	0.435876	3.34376e-25	postive
MPG	MIR22HG	0.435765	3.44752e-25	postive
AIFM1	LINC01569	0.435707	3.50374e-25	postive
USP22	AL162595.1	0.435679	3.53068e-25	postive
FAF1	AC009005.1	0.435671	3.53926e-25	postive
ITPK1	ELF3-AS1	0.435616	3.59276e-25	postive
FAF1	AC068870.2	0.435611	3.59817e-25	postive
CHMP4A	AL589765.6	0.435596	3.61297e-25	postive
TYK2	AL033527.3	0.435582	3.62694e-25	postive
IPMK	AL162595.1	0.435555	3.65417e-25	postive
JAK2	MAGI2-AS3	0.435546	3.66355e-25	postive
JAK1	AL133355.1	0.435518	3.69235e-25	postive
TSC1	ZNF252P-AS1	0.435507	3.70286e-25	postive
CASP1	AC108134.3	0.435469	3.74289e-25	postive
BCL2L11	AC012073.1	0.435379	3.83647e-25	postive
CFLAR	AC022211.1	0.435365	3.85207e-25	postive
TLR4	TBX5-AS1	0.435358	3.85965e-25	postive
STAT5A	LINC01506	0.43531	3.91073e-25	postive
PPIA	ATP2A1-AS1	0.435284	3.93885e-25	postive
TRAF2	AL391056.1	0.435275	3.94945e-25	postive
PGAM5	RNF144A-AS1	0.435248	3.97835e-25	postive
TRPM7	NR2F2-AS1	0.435212	4.01856e-25	postive
TRIM11	AL031600.1	0.43521	4.02031e-25	postive
RNF31	ZNF252P-AS1	0.435162	4.07419e-25	postive
GLUL	AC011899.2	0.435119	4.123e-25	postive
STAT2	AC006033.2	0.435091	4.1557e-25	postive
MYCN	AP002856.2	0.43506	4.19038e-25	postive
FADD	AC073529.1	0.43505	4.20203e-25	postive
DIABLO	SNHG1	0.435039	4.21514e-25	postive
IFNGR1	SMIM25	0.434806	4.49521e-25	postive
USP21	SFTA3	0.434803	4.49919e-25	postive
PLK1	OGFRP1	0.434795	4.50933e-25	postive
IDH1	AL590666.2	0.434718	4.60607e-25	postive
ALOX15	MAGI2-AS3	0.43468	4.65442e-25	postive
TRADD	TMEM92-AS1	0.434661	4.67946e-25	postive
FLT3	LINC02580	0.434642	4.70384e-25	postive
RIPK3	AC015726.1	0.434595	4.76545e-25	postive
VDAC1	AC125807.2	0.434579	4.78614e-25	postive
MAP3K7	AC000403.1	0.434579	4.78688e-25	postive
CXCL8	LINC01614	0.434575	4.79221e-25	postive
VDAC1	SNHG4	0.434544	4.83265e-25	postive
JAK1	LINC00987	0.434508	4.88103e-25	postive
RNF31	AC012073.1	0.43446	4.94633e-25	postive
CHMP1A	LINC00857	0.434416	5.00698e-25	postive
CAPN2	AL133355.1	0.434411	5.01338e-25	postive
TLR4	HID1-AS1	0.434393	5.0384e-25	postive
TRAF5	NARF-AS1	0.434379	5.05757e-25	postive
ATRX	A2M-AS1	0.434285	5.19069e-25	postive
STAT3	AC139887.2	0.434245	5.24779e-25	postive
CAPN2	AC100861.1	0.434239	5.25665e-25	postive
PARP1	AC053503.2	0.434235	5.26326e-25	postive
CXCL8	LINC00511	0.43423	5.26957e-25	postive
CAPN2	EPB41L4A-DT	0.434203	5.30912e-25	postive
IDH1	STAU2-AS1	0.434188	5.33128e-25	postive
SPATA2	AC012073.1	0.434178	5.3466e-25	postive
CASP8	AL162595.1	0.434168	5.36107e-25	postive
VPS4A	AC010761.5	0.433925	5.73272e-25	postive
TSC1	AC019131.2	0.433816	5.90719e-25	postive
SHARPIN	AC105219.4	0.433815	5.90845e-25	postive
ALOX15	AL590491.2	0.433794	5.94242e-25	postive
DNMT1	GHET1	0.433763	5.99435e-25	postive
STAT5B	LINC02202	0.433749	6.0171e-25	postive
JAK2	AC011912.1	0.43373	6.04843e-25	postive
SPATA2	AC100861.1	0.433541	6.37091e-25	postive
BRAF	SNHG1	0.433509	6.42804e-25	postive
USP21	AC093249.2	0.433494	6.45379e-25	postive
TRADD	AC010761.5	0.433486	6.46819e-25	postive
FADD	DARS-AS1	0.433424	6.57936e-25	postive
JAK2	AL357054.4	0.433413	6.59903e-25	postive
ATRX	LINC01963	0.433405	6.61337e-25	postive
VDAC1	DARS-AS1	0.433403	6.61862e-25	postive
EIF4G1	AC100861.1	0.433363	6.69059e-25	postive
TRAF2	RNF139-AS1	0.433302	6.80403e-25	postive
CASP8	AC090559.1	0.433211	6.97563e-25	postive
CHMP5	DARS-AS1	0.433195	7.00689e-25	postive
RIPK1	AC005041.3	0.433078	7.23684e-25	postive
TSC1	AC009962.1	0.43306	7.27292e-25	postive
TRIM11	AC026401.3	0.433057	7.27879e-25	postive
CHMP4A	AL355353.1	0.433055	7.28157e-25	postive
STAT5B	AC018653.3	0.433033	7.32698e-25	postive
CHMP1A	AL024498.1	0.433023	7.34632e-25	postive
BAX	AC020663.2	0.433022	7.34795e-25	postive
CAPN1	AC068870.2	0.432998	7.39743e-25	postive
IRF9	FUT8-AS1	0.43285	7.70364e-25	postive
RIPK3	AC006033.2	0.432839	7.72626e-25	postive
IL33	AL590226.1	0.43279	7.83226e-25	postive
STAT5A	AC000403.1	0.432726	7.96948e-25	postive
TYK2	SLC9A3-AS1	0.432723	7.9757e-25	postive
STAT5A	AC068870.2	0.432679	8.07425e-25	postive
DNMT1	AC009005.1	0.432672	8.08842e-25	postive
MPG	AC068870.2	0.43263	8.18256e-25	postive
SIRT1	AC139887.2	0.432619	8.20746e-25	postive
SMPD1	AL355338.1	0.432591	8.27055e-25	postive
TSC1	AL031595.3	0.432561	8.34024e-25	postive
TRPM7	AL669831.5	0.432556	8.35155e-25	postive
IFNAR1	AL162595.1	0.432506	8.46594e-25	postive
SHARPIN	TMEM105	0.432435	8.63121e-25	postive
STAT3	AP001486.2	0.432395	8.72811e-25	postive
DIABLO	DDX11-AS1	0.432366	8.79637e-25	postive
CD40	AC004585.1	0.432349	8.83872e-25	postive
FASLG	LINC02362	0.432313	8.9256e-25	postive
RIPK3	SNHG12	0.432265	9.04291e-25	postive
CFLAR	LINC02035	0.432246	9.09177e-25	postive
SHARPIN	SNHG3	0.43215	9.33246e-25	postive
USP22	AC010761.5	0.432132	9.37892e-25	postive
CAPN2	LINC02257	0.432117	9.41807e-25	postive
MAPK8	AC020663.2	0.43205	9.5914e-25	postive
CHMP1A	LINC02014	0.432029	9.64876e-25	postive
STAT5B	AC009962.1	0.431977	9.78572e-25	postive
SIRT3	AC106028.2	0.431953	9.85142e-25	postive
TNFRSF10B	AL133355.1	0.431938	9.88989e-25	postive
DNM1L	RNF144A-AS1	0.431926	9.9219e-25	postive
MAP3K7	DUXAP8	0.431866	1.00865e-24	postive
VDAC3	TMPO-AS1	0.431834	1.01762e-24	postive
STAT5B	LINC01852	0.431824	1.02034e-24	postive
CASP8	AC016708.1	0.431817	1.0223e-24	postive
IRF9	Z84485.1	0.43176	1.03836e-24	postive
STAT6	CEBPA-DT	0.431723	1.04888e-24	postive
TSC1	C1orf220	0.431671	1.06386e-24	postive
STAT5A	AC008957.1	0.431664	1.06614e-24	postive
FADD	LINC02657	0.431635	1.07453e-24	postive
TLR4	LINC02345	0.431604	1.08362e-24	postive
BIRC2	LINC01970	0.431564	1.09558e-24	postive
SIRT3	Z97989.1	0.431535	1.10442e-24	postive
USP22	AC015726.1	0.431528	1.10635e-24	postive
CYBB	AL390036.1	0.431523	1.10803e-24	postive
TYK2	AC132192.2	0.431498	1.11539e-24	postive
STUB1	LOXL1-AS1	0.43149	1.11791e-24	postive
PLK1	SBF2-AS1	0.431463	1.12633e-24	postive
IFNAR1	AC022613.2	0.43145	1.1302e-24	postive
TRADD	LINC00115	0.431448	1.1308e-24	postive
IFNGR1	LINC01150	0.43142	1.13958e-24	postive
IFNAR2	AC083949.1	0.431406	1.14386e-24	postive
CHMP1A	AC087289.6	0.431405	1.14419e-24	postive
CHMP4B	LINC02035	0.431397	1.14682e-24	postive
FAF1	AC091057.1	0.431379	1.15227e-24	postive
USP21	AL009179.1	0.431361	1.15816e-24	postive
TRIM11	SNHG1	0.431338	1.16528e-24	postive
CHMP4A	AC048341.2	0.431296	1.17885e-24	postive
TYK2	AL078587.1	0.431246	1.1951e-24	postive
STAT1	AC083949.1	0.431233	1.19909e-24	postive
RIPK1	AP001486.2	0.431187	1.21445e-24	postive
RNF31	LINC01588	0.431174	1.21882e-24	postive
CHMP2A	AC068870.2	0.431127	1.23449e-24	postive
STAT4	AC006033.2	0.431086	1.24838e-24	postive
CYLD	AC011912.1	0.431006	1.27603e-24	postive
EIF4G1	LINC00884	0.430992	1.28086e-24	postive
IFNAR2	LINC02285	0.430893	1.31593e-24	postive
STAT6	AC022613.2	0.430884	1.31893e-24	postive
PGAM5	DARS-AS1	0.4308	1.34949e-24	postive
TRIM11	AP002761.3	0.430788	1.35393e-24	postive
STAT5A	EPB41L4A-DT	0.430782	1.35637e-24	postive
BCL2L11	SBF2-AS1	0.430732	1.37477e-24	postive
SPATA2	GHET1	0.430686	1.39206e-24	postive
TARDBP	AC087289.6	0.430663	1.40092e-24	postive
HAT1	CYTOR	0.430647	1.40722e-24	postive
RIPK1	AC090559.1	0.43063	1.41375e-24	postive
CFLAR	AC107959.1	0.430571	1.43632e-24	postive
TNFRSF1B	AC011899.3	0.430566	1.43837e-24	postive
CAPN2	LINC01852	0.430541	1.4481e-24	postive
VPS4A	LINC00115	0.430512	1.45968e-24	postive
HMGB1	AC100861.1	0.43046	1.48064e-24	postive
TNFRSF1B	AC004988.1	0.430387	1.51014e-24	postive
SPATA2	OGFRP1	0.430372	1.51641e-24	postive
PPIA	AC020663.2	0.430345	1.5278e-24	postive
TRADD	AC006042.1	0.430337	1.53089e-24	postive
MAPK8	LINC01270	0.430286	1.55231e-24	postive
TRADD	AC079834.2	0.430274	1.55759e-24	postive
CYLD	AC018755.4	0.430243	1.57064e-24	postive
RNF31	AL391244.2	0.430214	1.58298e-24	postive
STAT5B	AC245060.6	0.43017	1.60208e-24	postive
SIRT3	A2M-AS1	0.43015	1.61092e-24	postive
IRF9	LINC01311	0.430113	1.62699e-24	postive
[truncated: 156,546 more rows]
